# Supplementary material for: Reciprocal regulation among TRPV1 channels and phosphoinositide 3-kinase in response to nerve growth factor
Source: eLife. 2018 Dec 18;7:e38869. doi: 10.7554/eLife.38869 (PMC6312403; doi:10.7554/eLife.38869)
Supplement: Figure 1—figure supplement 4—source data 1. [file elife-38869-fig1-figsupp4-data1.xlsx]

## Sheet: TIRF field
θ (deg)	θ (rad)	characteristic depth	decay rate (k)	Distance (nm)	Intensity for θ=63	Distance (molecular layer)	Intensity for θ=63				Assumptions
				0	1	0	1				n1 =	1.33
61	1.06465	335.007	0.00298501	5	0.961357	1	0.924207				n3=	1.5255
61.2	1.06814	264.048	0.0037872	10	0.924207	2	0.854159				θ critical (rad) =	1.05896
61.4	1.07163	225.01	0.00444425	15	0.888493	3	0.789421				θ critical (degrees) =	60.6738
61.6	1.07512	199.459	0.00501355	20	0.854159	4	0.729588				π =	3.14159
61.8	1.07861	181.085	0.00552226	25	0.821152	5	0.674291				prefactor =	23.3177
62	1.0821	167.061	0.00598584	30	0.789421	6	0.623185				NA=	1.49
62.2	1.08559	155.907	0.00641406	35	0.758915	7	0.575952				laser wavelength=	447
62.4	1.08908	146.766	0.00681357	40	0.729588	8	0.532299				TIRFangleG320=	1054
62.6	1.09258	139.099	0.00718914	45	0.701395	9	0.491955				θ actual=	62.8971
62.8	1.09607	132.55	0.00754433	50	0.674291	10	0.454668				i for θ 63=	12.957
63	1.09956	126.873	0.00788187	55	0.648234	11	0.420208
63.2	1.10305	121.893	0.00820394	60	0.623185	12	0.388359
63.4	1.10654	117.478	0.00851227	65	0.599103	13	0.358925
63.6	1.11003	113.529	0.00880829	70	0.575952	14	0.331721
63.8	1.11352	109.972	0.00909319	75	0.553696	15	0.306579
64	1.11701	106.747	0.00936797	80	0.532299	16	0.283342
64.2	1.1205	103.805	0.00963349	85	0.51173	17	0.261867
64.4	1.12399	101.107	0.00989047	90	0.491955	18	0.24202
64.6	1.12748	98.6236	0.0101396	95	0.472944	19	0.223676
64.8	1.13097	96.3269	0.0103813	100	0.454668	20	0.206723
65	1.13446	94.1955	0.0106162	105	0.437099	21	0.191055
65.2	1.13795	92.2109	0.0108447	110	0.420208	22	0.176575
65.4	1.14144	90.3574	0.0110672	115	0.40397	23	0.163192
65.6	1.14494	88.6215	0.0112839	120	0.388359	24	0.150823
65.8	1.14843	86.9917	0.0114954	125	0.373352	25	0.139392
66	1.15192	85.4579	0.0117017	130	0.358925	26	0.128827
66.2	1.15541	84.0113	0.0119032	135	0.345055	27	0.119063
66.4	1.1589	82.6444	0.0121	140	0.331721	28	0.110039
66.6	1.16239	81.3502	0.0122925	145	0.318902	29	0.101699
66.8	1.16588	80.123	0.0124808	150	0.306579	30	0.0939905
67	1.16937	78.9572	0.0126651	155	0.294732	31	0.0868668
67.2	1.17286	77.8482	0.0128455	160	0.283342	32	0.0802829
67.4	1.17635	76.7918	0.0130222	165	0.272393	33	0.0741981
67.6	1.17984	75.7841	0.0131954	170	0.261867	34	0.0685744
67.8	1.18333	74.8218	0.0133651	175	0.251748	35	0.063377
68	1.18682	73.9016	0.0135315	180	0.24202	36	0.0585735
68.2	1.19031	73.0209	0.0136947	185	0.232667	37	0.054134
68.4	1.1938	72.177	0.0138548	190	0.223676	38	0.0500311
68.6	1.19729	71.3677	0.0140119	195	0.215033	39	0.0462391
68.8	1.20079	70.5907	0.0141662	200	0.206723	40	0.0427345
69	1.20428	69.8443	0.0143176	205	0.198735	41	0.0394956
69.2	1.20777	69.1265	0.0144662	210	0.191055	42	0.0365021
69.4	1.21126	68.4358	0.0146122	215	0.183672	43	0.0337355
69.6	1.21475	67.7706	0.0147557	220	0.176575	44	0.0311786
69.8	1.21824	67.1296	0.0148966	225	0.169751	45	0.0288155
70	1.22173	66.5115	0.015035	230	0.163192	46	0.0266315
70.2	1.22522	65.915	0.0151711	235	0.156885	47	0.024613
70.4	1.22871	65.3391	0.0153048	240	0.150823	48	0.0227476
70.6	1.2322	64.7828	0.0154362	245	0.144995	49	0.0210235
70.8	1.23569	64.2451	0.0155654	250	0.139392	50	0.01943
71	1.23918	63.7251	0.0156924	255	0.134005	SUM	12.957
71.2	1.24267	63.222	0.0158173	260	0.128827
71.4	1.24616	62.735	0.0159401	265	0.123849
71.6	1.24965	62.2634	0.0160608	270	0.119063
71.8	1.25315	61.8065	0.0161795	275	0.114462
72	1.25664	61.3637	0.0162963	280	0.110039
72.2	1.26013	60.9344	0.0164111	285	0.105786
72.4	1.26362	60.518	0.016524	290	0.101699
72.6	1.26711	60.1139	0.0166351	295	0.0977686
72.8	1.2706	59.7218	0.0167443	300	0.0939905
73	1.27409	59.3412	0.0168517	305	0.0903585
73.2	1.27758	58.9715	0.0169573	310	0.0868668
73.4	1.28107	58.6124	0.0170612	315	0.08351
73.6	1.28456	58.2635	0.0171634	320	0.0802829
73.8	1.28805	57.9245	0.0172639	325	0.0771805
74	1.29154	57.5949	0.0173627	330	0.0741981
74.2	1.29503	57.2744	0.0174598	335	0.0713308
74.4	1.29852	56.9627	0.0175553	340	0.0685744
74.6	1.30201	56.6596	0.0176493	345	0.0659245
74.8	1.30551	56.3647	0.0177416	350	0.063377
75	1.309	56.0777	0.0178324	355	0.0609279
75.2	1.31249	55.7985	0.0179216	360	0.0585735
75.4	1.31598	55.5268	0.0180093	365	0.05631
75.6	1.31947	55.2622	0.0180955	370	0.054134
75.8	1.32296	55.0047	0.0181803	375	0.0520421
76	1.32645	54.754	0.0182635	380	0.0500311
76.2	1.32994	54.5099	0.0183453	385	0.0480977
76.4	1.33343	54.2722	0.0184256	390	0.0462391
76.6	1.33692	54.0407	0.0185046	395	0.0444523
76.8	1.34041	53.8153	0.0185821	400	0.0427345
77	1.3439	53.5958	0.0186582	405	0.0410831
77.2	1.34739	53.382	0.0187329	410	0.0394956
77.4	1.35088	53.1737	0.0188063	415	0.0379693
77.6	1.35437	52.9709	0.0188783	420	0.0365021
77.8	1.35787	52.7734	0.0189489	425	0.0350915
78	1.36136	52.5811	0.0190182	430	0.0337355
78.2	1.36485	52.3938	0.0190862	435	0.0324319
78.4	1.36834	52.2114	0.0191529	440	0.0311786
78.6	1.37183	52.0338	0.0192183	445	0.0299738
78.8	1.37532	51.8608	0.0192824	450	0.0288155
79	1.37881	51.6925	0.0193452	455	0.027702
79.2	1.3823	51.5286	0.0194067	460	0.0266315
79.4	1.38579	51.3691	0.019467	465	0.0256024
79.6	1.38928	51.2139	0.019526	470	0.024613
79.8	1.39277	51.0628	0.0195837	475	0.0236619
80	1.39626	50.9159	0.0196402	480	0.0227476
80.2	1.39975	50.773	0.0196955	485	0.0218685
80.4	1.40324	50.634	0.0197496	490	0.0210235
80.6	1.40673	50.4989	0.0198024	495	0.020211
80.8	1.41022	50.3675	0.0198541	500	0.01943
81	1.41372	50.2399	0.0199045	505	0.0186792
81.2	1.41721	50.1159	0.0199537	510	0.0179574
81.4	1.4207	49.9955	0.0200018	515	0.0172635
81.6	1.42419	49.8787	0.0200487	520	0.0165963
81.8	1.42768	49.7653	0.0200943	525	0.015955
82	1.43117	49.6552	0.0201389	530	0.0153385
82.2	1.43466	49.5486	0.0201822	535	0.0147457
82.4	1.43815	49.4452	0.0202244	540	0.0141759
82.6	1.44164	49.3451	0.0202654	545	0.0136281
82.8	1.44513	49.2481	0.0203053	550	0.0131015
83	1.44862	49.1544	0.0203441	555	0.0125952
83.2	1.45211	49.0637	0.0203817	560	0.0121085
83.4	1.4556	48.976	0.0204181	565	0.0116406
83.6	1.45909	48.8914	0.0204535	570	0.0111908
83.8	1.46258	48.8098	0.0204877	575	0.0107583
84	1.46608	48.7311	0.0205208	580	0.0103426
84.2	1.46957	48.6553	0.0205527	585	0.00994292
84.4	1.47306	48.5824	0.0205836	590	0.0095587
84.6	1.47655	48.5123	0.0206133	595	0.00918932
84.8	1.48004	48.445	0.0206419	600	0.00883422
85	1.48353	48.3805	0.0206695	605	0.00849284
85.2	1.48702	48.3188	0.0206959	610	0.00816465
85.4	1.49051	48.2597	0.0207212	615	0.00784915
85.6	1.494	48.2034	0.0207454	620	0.00754583
85.8	1.49749	48.1497	0.0207685	625	0.00725424
86	1.50098	48.0987	0.0207906	630	0.00697392
86.2	1.50447	48.0503	0.0208115	635	0.00670442
86.4	1.50796	48.0045	0.0208314	640	0.00644535
86.6	1.51145	47.9613	0.0208502	645	0.00619628
86.8	1.51494	47.9206	0.0208678	650	0.00595684

## Sheet: theta63 1.08
initial				NGF
i	m	m*i		m	m-∆m/49	m*i			M=	50000		F2/F1=	1.08185
1	1000	1000		2400		2400			∆m	1400		m2/m1	2.4
0.924207	1000	924.207			971.429	897.802
0.854159	1000	854.159			971.429	829.755						Rm	2.4
0.789421	1000	789.421			971.429	766.866			Solver
0.729588	1000	729.588			971.429	708.743			Set objective: sum of NGF m*I column ($G$53)
0.674291	1000	674.291			971.429	655.026			equal to Fngf value in Fig2B Table
0.623185	1000	623.185			971.429	605.379			by changing variable cells in $K$3 (∆m)
0.575952	1000	575.952			971.429	559.496			subject to constraints sum of initial m*I column =1 ($C$53=1)
0.532299	1000	532.299			971.429	517.091
0.491955	1000	491.955			971.429	477.899
0.454668	1000	454.668			971.429	441.678
0.420208	1000	420.208			971.429	408.202
0.388359	1000	388.359			971.429	377.263
0.358925	1000	358.925			971.429	348.67
0.331721	1000	331.721			971.429	322.243
0.306579	1000	306.579			971.429	297.819
0.283342	1000	283.342			971.429	275.247
0.261867	1000	261.867			971.429	254.385
0.24202	1000	242.02			971.429	235.105
0.223676	1000	223.676			971.429	217.286
0.206723	1000	206.723			971.429	200.817
0.191055	1000	191.055			971.429	185.596
0.176575	1000	176.575			971.429	171.53
0.163192	1000	163.192			971.429	158.529
0.150823	1000	150.823			971.429	146.514
0.139392	1000	139.392			971.429	135.409
0.128827	1000	128.827			971.429	125.146
0.119063	1000	119.063			971.429	115.661
0.110039	1000	110.039			971.429	106.895
0.101699	1000	101.699			971.429	98.7929
0.0939905	1000	93.9905			971.429	91.3051
0.0868668	1000	86.8668			971.429	84.3849
0.0802829	1000	80.2829			971.429	77.9891
0.0741981	1000	74.1981			971.429	72.0781
0.0685744	1000	68.5744			971.429	66.6151
0.063377	1000	63.377			971.429	61.5662
0.0585735	1000	58.5735			971.429	56.8999
0.054134	1000	54.134			971.429	52.5874
0.0500311	1000	50.0311			971.429	48.6016
0.0462391	1000	46.2391			971.429	44.918
0.0427345	1000	42.7345			971.429	41.5135
0.0394956	1000	39.4956			971.429	38.3671
0.0365021	1000	36.5021			971.429	35.4592
0.0337355	1000	33.7355			971.429	32.7716
0.0311786	1000	31.1786			971.429	30.2878
0.0288155	1000	28.8155			971.429	27.9922
0.0266315	1000	26.6315			971.429	25.8706
0.024613	1000	24.613			971.429	23.9098
0.0227476	1000	22.7476			971.429	22.0976
0.0210235	1000	21.0235			971.429	20.4228
12.9376	50000	12937.6		2400		13996.5

## Sheet: theta63 1.32
initial				NGF
i	m	m*i		m	m-∆m/49	m*i			M=	50000		F2/F1=	1.32447
1	1000	1000		6550		6550			∆m	5550		m2/m1	6.55
0.924207	1000	924.207			886.735	819.527
0.854159	1000	854.159			886.735	757.413						Rm	6.55
0.789421	1000	789.421			886.735	700.007			Solver
0.729588	1000	729.588			886.735	646.951			Set objective: sum of NGF m*I column ($G$53)
0.674291	1000	674.291			886.735	597.917			equal to Fngf value in Fig2B Table
0.623185	1000	623.185			886.735	552.6			by changing variable cells in $K$3 (∆m)
0.575952	1000	575.952			886.735	510.717			subject to constraints sum of initial m*I column =1 ($C$53=1)
0.532299	1000	532.299			886.735	472.008
0.491955	1000	491.955			886.735	436.233
0.454668	1000	454.668			886.735	403.17
0.420208	1000	420.208			886.735	372.613
0.388359	1000	388.359			886.735	344.372
0.358925	1000	358.925			886.735	318.271
0.331721	1000	331.721			886.735	294.148
0.306579	1000	306.579			886.735	271.854
0.283342	1000	283.342			886.735	251.25
0.261867	1000	261.867			886.735	232.207
0.24202	1000	242.02			886.735	214.607
0.223676	1000	223.676			886.735	198.342
0.206723	1000	206.723			886.735	183.309
0.191055	1000	191.055			886.735	169.415
0.176575	1000	176.575			886.735	156.575
0.163192	1000	163.192			886.735	144.708
0.150823	1000	150.823			886.735	133.74
0.139392	1000	139.392			886.735	123.603
0.128827	1000	128.827			886.735	114.235
0.119063	1000	119.063			886.735	105.577
0.110039	1000	110.039			886.735	97.5751
0.101699	1000	101.699			886.735	90.1796
0.0939905	1000	93.9905			886.735	83.3447
0.0868668	1000	86.8668			886.735	77.0278
0.0802829	1000	80.2829			886.735	71.1896
0.0741981	1000	74.1981			886.735	65.794
0.0685744	1000	68.5744			886.735	60.8073
0.063377	1000	63.377			886.735	56.1986
0.0585735	1000	58.5735			886.735	51.9391
0.054134	1000	54.134			886.735	48.0025
0.0500311	1000	50.0311			886.735	44.3643
0.0462391	1000	46.2391			886.735	41.0018
0.0427345	1000	42.7345			886.735	37.8942
0.0394956	1000	39.4956			886.735	35.0221
0.0365021	1000	36.5021			886.735	32.3677
0.0337355	1000	33.7355			886.735	29.9144
0.0311786	1000	31.1786			886.735	27.6472
0.0288155	1000	28.8155			886.735	25.5517
0.0266315	1000	26.6315			886.735	23.6151
0.024613	1000	24.613			886.735	21.8252
0.0227476	1000	22.7476			886.735	20.171
0.0210235	1000	21.0235			886.735	18.6422
12.9376	50000	12937.6		6550		17135.4

## Sheet: theta63 1.54
initial				NGF
i	m	m*i		m	m-∆m/49	m*i			M=	50000		F2/F1=	1.54371
1	1000	1000		10300		10300			∆m	9300		m2/m1	10.3
0.924207	1000	924.207			810.204	748.797
0.854159	1000	854.159			810.204	692.043						Rm	10.3
0.789421	1000	789.421			810.204	639.592			Solver
0.729588	1000	729.588			810.204	591.115			Set objective: sum of NGF m*I column ($G$53)
0.674291	1000	674.291			810.204	546.313			equal to Fngf value in Fig2B Table
0.623185	1000	623.185			810.204	504.907			by changing variable cells in $K$3 (∆m)
0.575952	1000	575.952			810.204	466.639			subject to constraints sum of initial m*I column =1 ($C$53=1)
0.532299	1000	532.299			810.204	431.271
0.491955	1000	491.955			810.204	398.584
0.454668	1000	454.668			810.204	368.374
0.420208	1000	420.208			810.204	340.454
0.388359	1000	388.359			810.204	314.65
0.358925	1000	358.925			810.204	290.802
0.331721	1000	331.721			810.204	268.761
0.306579	1000	306.579			810.204	248.391
0.283342	1000	283.342			810.204	229.565
0.261867	1000	261.867			810.204	212.166
0.24202	1000	242.02			810.204	196.085
0.223676	1000	223.676			810.204	181.223
0.206723	1000	206.723			810.204	167.488
0.191055	1000	191.055			810.204	154.794
0.176575	1000	176.575			810.204	143.062
0.163192	1000	163.192			810.204	132.219
0.150823	1000	150.823			810.204	122.197
0.139392	1000	139.392			810.204	112.936
0.128827	1000	128.827			810.204	104.376
0.119063	1000	119.063			810.204	96.4651
0.110039	1000	110.039			810.204	89.1538
0.101699	1000	101.699			810.204	82.3966
0.0939905	1000	93.9905			810.204	76.1515
0.0868668	1000	86.8668			810.204	70.3798
0.0802829	1000	80.2829			810.204	65.0455
0.0741981	1000	74.1981			810.204	60.1156
0.0685744	1000	68.5744			810.204	55.5593
0.063377	1000	63.377			810.204	51.3483
0.0585735	1000	58.5735			810.204	47.4565
0.054134	1000	54.134			810.204	43.8596
0.0500311	1000	50.0311			810.204	40.5354
0.0462391	1000	46.2391			810.204	37.4631
0.0427345	1000	42.7345			810.204	34.6237
0.0394956	1000	39.4956			810.204	31.9995
0.0365021	1000	36.5021			810.204	29.5741
0.0337355	1000	33.7355			810.204	27.3326
0.0311786	1000	31.1786			810.204	25.261
0.0288155	1000	28.8155			810.204	23.3464
0.0266315	1000	26.6315			810.204	21.577
0.024613	1000	24.613			810.204	19.9416
0.0227476	1000	22.7476			810.204	18.4302
0.0210235	1000	21.0235			810.204	17.0333
12.9376	50000	12937.6		10300		19971.9

## Sheet: theta63 1.01
initial				NGF
i	m	m*i		m	m-∆m/49	m*i			M=	50000		F2/F1=	1.00935
1	1000	1000		1160		1160			∆m	160		m2/m1	1.16
0.924207	1000	924.207			996.735	921.19
0.854159	1000	854.159			996.735	851.37						Rm	1.16
0.789421	1000	789.421			996.735	786.843			Solver
0.729588	1000	729.588			996.735	727.206			Set objective: sum of NGF m*I column ($G$53)
0.674291	1000	674.291			996.735	672.089			equal to Fngf value in Fig2B Table
0.623185	1000	623.185			996.735	621.15			by changing variable cells in $K$3 (∆m)
0.575952	1000	575.952			996.735	574.071			subject to constraints sum of initial m*I column =1 ($C$53=1)
0.532299	1000	532.299			996.735	530.561
0.491955	1000	491.955			996.735	490.348
0.454668	1000	454.668			996.735	453.184
0.420208	1000	420.208			996.735	418.836
0.388359	1000	388.359			996.735	387.091
0.358925	1000	358.925			996.735	357.753
0.331721	1000	331.721			996.735	330.638
0.306579	1000	306.579			996.735	305.578
0.283342	1000	283.342			996.735	282.417
0.261867	1000	261.867			996.735	261.012
0.24202	1000	242.02			996.735	241.229
0.223676	1000	223.676			996.735	222.946
0.206723	1000	206.723			996.735	206.048
0.191055	1000	191.055			996.735	190.431
0.176575	1000	176.575			996.735	175.998
0.163192	1000	163.192			996.735	162.659
0.150823	1000	150.823			996.735	150.33
0.139392	1000	139.392			996.735	138.937
0.128827	1000	128.827			996.735	128.406
0.119063	1000	119.063			996.735	118.674
0.110039	1000	110.039			996.735	109.679
0.101699	1000	101.699			996.735	101.366
0.0939905	1000	93.9905			996.735	93.6836
0.0868668	1000	86.8668			996.735	86.5831
0.0802829	1000	80.2829			996.735	80.0208
0.0741981	1000	74.1981			996.735	73.9558
0.0685744	1000	68.5744			996.735	68.3505
0.063377	1000	63.377			996.735	63.17
0.0585735	1000	58.5735			996.735	58.3822
0.054134	1000	54.134			996.735	53.9573
0.0500311	1000	50.0311			996.735	49.8677
0.0462391	1000	46.2391			996.735	46.0881
0.0427345	1000	42.7345			996.735	42.595
0.0394956	1000	39.4956			996.735	39.3666
0.0365021	1000	36.5021			996.735	36.3829
0.0337355	1000	33.7355			996.735	33.6254
0.0311786	1000	31.1786			996.735	31.0768
0.0288155	1000	28.8155			996.735	28.7214
0.0266315	1000	26.6315			996.735	26.5445
0.024613	1000	24.613			996.735	24.5327
0.0227476	1000	22.7476			996.735	22.6733
0.0210235	1000	21.0235			996.735	20.9548
12.9376	50000	12937.6		1160		13058.6
