# Supplementary material for: Reciprocal regulation among TRPV1 channels and phosphoinositide 3-kinase in response to nerve growth factor
Source: eLife. 2018 Dec 18;7:e38869. doi: 10.7554/eLife.38869 (PMC6312403; doi:10.7554/eLife.38869)
Supplement: Source data 1. — Excel file containing source data from the figures as indicated. The name of Excel sheet corresponds to the figure to which it is related [file elife-38869-data1.xlsx]

## Sheet: Fig1
C	C (top) - Akt-PH						C (bottom) - TRPV1						D (top) - Akt-PH			D (bottom) - TRPV1
time, min	NGF	NGF -SEM	vehicle	vehicle -SEM	NGF+WM	NGF+WM (SEM)	NGF	NGF -SEM	vehicle	vehicle -SEM	NGF+WM	NGF+WM (SEM)	NGF	vehicle	NGF+WM	NGF	vehicle	NGF+WM
0	0.992623	0.00243986	0.988956	0.00608857	1.03413	0.00392891	0.989875	0.00293408	0.989506	0.00359277	1.01303	0.00447417	1.21008	1.03697	0.586954	1.05853	0.988783	0.791468
0.166667	0.992369	0.00224198	0.989626	0.0047746	1.02792	0.00334078	0.995866	0.00223519	0.990603	0.00252734	1.01439	0.00519366	1.34618	1.0763	0.919552	1.28156	0.96099	0.834211
0.333333	0.998921	0.00264506	0.994034	0.00406806	1.02099	0.00286267	0.995061	0.00295301	0.997858	0.00264537	1.01157	0.00396964	1.0422	1.07724	0.630517	1.33115	0.980742	0.925907
0.5	1.00371	0.00311345	0.992537	0.00319231	1.01544	0.0024098	0.993873	0.00255591	0.996463	0.00199264	1.00345	0.002052	1.29873	1.11622	0.815506	0.924765	1.02572	0.873748
0.666667	1.00437	0.00322152	0.994534	0.00306518	1.01012	0.0018516	0.996058	0.00232463	0.999265	0.00207114	1.01143	0.00634741	1.22923	1.02073	0.945418	1.15676	1.06786	0.910047
0.833333	1.00908	0.00345475	0.996887	0.00296859	1.0099	0.00131641	0.998187	0.00223261	0.995944	0.0019981	1.00078	0.0118979	1.11126	0.963643	0.757763	1.11283	0.986444	1.00027
1	1.01178	0.00408473	0.999676	0.00328269	1.00459	0.00108343	1.00075	0.00261148	0.997649	0.00170697	0.991057	0.012824	0.923077	1.00394	0.715583	1.01675	0.981192	0.986682
1.16667	1.01179	0.00488862	1.00014	0.00322824	1.00322	0.000730741	1.00929	0.00371978	1.00069	0.00108764	0.996951	0.00243012	1.06944	0.962737	0.981699	2.45199	1.02936	0.873242
1.33333	1.01429	0.00703644	1.00522	0.00404939	0.998074	0.000729134	1.0143	0.00428892	1.00114	0.00178084	0.993508	0.00344758	1.06102	1.00529	1.02712	1.48893	1.06307	1.02754
1.5	1.02767	0.00798772	1.015	0.0042574	0.997878	0.00101328	1.02238	0.00382735	1.00879	0.00208408	0.994139	0.00493381	1.0256	1.01454	0.891571	1.08546	0.957461	1.0718
1.66667	1.02734	0.00763203	1.00254	0.00390434	0.99001	0.00103892	1.02087	0.00363378	1.00411	0.00247393	1.00108	0.0117186	0.992702	1.03358	0.896825	1.16529	0.976363	0.985703
1.83333	1.0275	0.00846099	1.0098	0.00449768	0.993672	0.0016243	1.01669	0.00400667	1.00749	0.00281461	0.996409	0.00382324	0.987036	0.985865	1.06686	0.916173	0.946581	1.06916
2	1.03862	0.0112222	1.01245	0.00437354	0.990682	0.00179177	1.0116	0.00476188	1.00946	0.00305838	0.999629	0.00875085	1.39846	1.03645	0.870992	1.03676	1.10235	1.01626
2.16667	1.06939	0.0216231	1.00941	0.00516344	0.986421	0.00234462	1.02068	0.0062182	1.00602	0.00346241	1.00203	0.0194057	1.14726	1.02173	0.778583	1.18606	1.08592	0.827151
2.33333	1.098	0.0304934	1.00799	0.00522541	0.983722	0.00237209	1.02095	0.00706688	1.00566	0.0040086	0.990306	0.0042067	1.2361	0.927352	0.797515	1.74195	0.988901	0.937697
2.5	1.12949	0.0369869	1.00737	0.00518314	0.977498	0.00271535	1.02221	0.00725174	1.00243	0.00374239	0.996216	0.00768552	1.09405	0.940856	0.904896	1.02609	0.985996	0.977046
2.66667	1.16614	0.0429902	1.00321	0.00519747	0.9761	0.00310994	1.02648	0.00691469	0.999288	0.00440517	0.991509	0.00621709	1.18332	1.16791	0.869296	1.18622	0.969648	0.782095
2.83333	1.20062	0.0485922	0.99935	0.00504305	0.973171	0.00336916	1.02889	0.00654384	1.00299	0.00437352	0.991636	0.00641986	1.1432	1.0427	0.827025	1.06571	1.05679	0.933471
3	1.23625	0.052931	1.00017	0.0053388	0.96968	0.00372674	1.03243	0.00659696	0.998064	0.00491225	0.989737	0.0102659	1.8472	1.14598	0.920143	1.10088	1.08872	0.930141
3.16667	1.27091	0.0567802	0.999766	0.00515797	0.963554	0.00410392	1.03684	0.0066263	1.00101	0.00544602	0.983251	0.0135357	1.00669	1.20645	1.01623	1.24505	1.03997	0.973682
3.33333	1.30703	0.061916	0.997127	0.00543881	0.9624	0.00412587	1.04219	0.00685273	0.993749	0.00556086	0.987029	0.0126862	1.05387	1.10655	0.736144	0.961139		0.970176
3.5	1.33366	0.0646682	0.997334	0.00598152	0.960387	0.0049368	1.04393	0.00731046	0.992655	0.00625577	0.987422	0.0234915	1.47117	1.0373	0.913106	1.12434		1.00489
3.66667	1.34876	0.0694137	0.990234	0.00668426	0.955533	0.00504222	1.05069	0.0075487	0.992269	0.00668179	0.979593	0.00899079	1.01425	1.03672	0.876943	1.25886		1.01096
3.83333	1.3796	0.0706423	0.988199	0.00747306	0.957618	0.00520187	1.05579	0.00775475	0.994589	0.0078431	0.987058	0.013661	1.29753	1.087	0.785928	1.26445		0.949949
4	1.40079	0.0744246	0.992559	0.00811025	0.95235	0.00505244	1.05962	0.00792804	0.997096	0.00731864	0.981833	0.0110999	1.18666	1.15261	0.711138	1.1548		0.842946
4.16667	1.41767	0.0758696	0.9926	0.0075091	0.951285	0.00536941	1.06403	0.00852763	0.993649	0.00811944	0.98177	0.00630042	1.28528	1.09135	0.665324	1.30732		1.00834
4.33333	1.43706	0.0788445	0.999568	0.00763412	0.949607	0.00583706	1.06462	0.00856314	0.989495	0.00825946	0.984453	0.0110696	1.76367	1.14136	0.733242	1.19637		0.951117
4.5	1.45003	0.0807867	0.999619	0.00707827	0.946134	0.00560352	1.06817	0.00805966	0.993627	0.0092809	0.981828	0.0154725	1.68997	1.02058	0.841978	1.05684		0.740934
4.66667	1.45888	0.0814319	0.998117	0.00747416	0.946112	0.00641891	1.06903	0.00850601	0.995875	0.00917313	0.98477	0.0171091	1.0815	0.966978	0.904185	1.10047		1.16883
4.83333	1.46889	0.0824675	1.00213	0.00787751	0.945802	0.00643939	1.07442	0.00847498	0.993447	0.00840912	0.979575	0.0136718	1.30916	0.883818	0.921492	1.16914		1.05927
5	1.4804	0.0831606	1.00421	0.00823212	0.944061	0.00687376	1.07334	0.00902911	0.995704	0.00903355	0.974057	0.0154944	2.16156	1.04351	0.906561	1.1968		0.999971
5.16667	1.48601	0.0836328	1.00498	0.00850311	0.941734	0.00671177	1.07883	0.00953198	0.996749	0.00985535	0.972609	0.0134619	1.3385	0.975191	0.864632	1.53927		0.986489
5.33333	1.4939	0.0826733	1.00035	0.0086414	0.93913	0.00673815	1.08487	0.0101452	0.993825	0.00902289	0.986717	0.0235098	1.08201		0.74167	1.01273		1.00933
5.5	1.5013	0.0842754	1.00108	0.00887842	0.941162	0.00699159	1.08746	0.0106187	0.991663	0.00894615	0.979173	0.012181	1.3328		0.756816	1.17455		1.07217
5.66667	1.50485	0.0836274	1.0057	0.00923439	0.938925	0.00725036	1.08827	0.0108237	0.991533	0.00971326	0.975112	0.024717	1.02651		0.892364	1.27602		0.923682
5.83333	1.50611	0.0824967	1.0088	0.00944649	0.938001	0.00731452	1.09014	0.0115552	0.993477	0.00909784	0.970753	0.0163256	1.1788		0.798019	1.03933		0.827078
6	1.50559	0.0818291	1.01037	0.0105943	0.937569	0.00757647	1.09711	0.0111637	0.995233	0.00915722	0.970712	0.0131131	1.17666		0.799653	1.55588		1.08173
6.16667	1.51439	0.0817244	1.01001	0.00984844	0.936716	0.00802319	1.1017	0.011974	0.993529	0.00939603	0.97415	0.0143403	1.14005		0.878798	0.980711		0.892826
6.33333	1.50806	0.0783934	1.00923	0.00978343	0.932705	0.00812339	1.10475	0.0122049	0.990372	0.0101849	0.985887	0.0241542	1.14096		0.983177	0.984834		0.317678
6.5	1.50788	0.0770311	1.00732	0.0095266	0.934178	0.00832981	1.10451	0.0122197	0.992663	0.00957544	0.97518	0.0264944	1.20496		0.841968	1.00325		1.14198
6.66667	1.51072	0.0777234	1.00306	0.00957799	0.930971	0.0082432	1.10606	0.0126342	0.995603	0.0102149	0.971403	0.0211911	1.07995		0.933381	1.10221		1.02819
6.83333	1.50961	0.0774274	1.00655	0.00895272	0.928403	0.00851844	1.10208	0.01252	0.993364	0.010225	0.970863	0.0193048	1.07995		1.00574	1.20712		1.10752
7	1.51584	0.0793288	1.01067	0.00887236	0.928264	0.00861143	1.10345	0.0131913	0.990386	0.0111752	0.975066	0.0267566	1.24849		0.955969	1.10358		0.857597
7.16667	1.50729	0.0784828	1.01329	0.00827539	0.925888	0.00874405	1.10673	0.013662	0.991437	0.011142	0.972527	0.0188097	1.18186		0.922806	1.14503		0.901447
7.33333	1.5082	0.0772961	1.01761	0.00810748	0.925944	0.00889859	1.11058	0.0141719	0.992857	0.0102498	0.971325	0.023843	1.02502		0.995369	1.17305		1.51711
7.5	1.50551	0.0773917	1.01515	0.0076424	0.923814	0.00896228	1.11031	0.0138725	0.992027	0.0107126	0.967289	0.0177152	1.0375		1.10445	1.21359		1.11619
7.66667	1.50526	0.0770576	1.01776	0.00808592	0.921158	0.00905869	1.11264	0.0142981	0.995134	0.0109939	0.968154	0.0142096	1.18333		1.0508	1.1885		0.794366
7.83333	1.49699	0.076254	1.01616	0.00854085	0.925658	0.00968589	1.11188	0.0149908	0.992827	0.0114237	0.97296	0.0161456	0.996447		0.999484	1.16242		0.8616
8	1.49946	0.0777094	1.02255	0.00917943	0.921129	0.00942843	1.11376	0.014166	0.98914	0.0116939	0.972832	0.0184659	1.11528		0.961011	1.10393		0.819515
8.16667	1.49864	0.0784396	1.02248	0.00985599	0.920302	0.00956455	1.11538	0.0149327	0.991428	0.0123177	0.96812	0.0160946	1.16487		0.944388	1.05247		0.90709
8.33333	1.49791	0.077904	1.02243	0.00975049	0.923873	0.00985222	1.1153	0.0147424	0.993793	0.0129577	0.972379	0.014846	1.80041		0.926264	1.07562		0.998093
8.5	1.50182	0.0789514	1.0182	0.00976442	0.922139	0.00991996	1.11817	0.0154316	0.990788	0.0124656	0.964939	0.0189406	2.05426		0.920127	1.03521		1.03002
8.66667	1.49557	0.0776166	1.01952	0.0098813	0.923282	0.0102755	1.11984	0.0158189	0.993263	0.0135699	0.966321	0.0143481	1.91465		0.973124	0.970587		0.945444
8.83333	1.49714	0.078092	1.01755	0.00998166	0.92408	0.0100592	1.12355	0.0166503	0.991831	0.0136039	0.958559	0.0187623	1.72836		0.943175	1.00337		0.875032
9	1.48896	0.0770507	1.01851	0.0101792	0.922867	0.010579	1.12456	0.0166308	0.990631	0.0137285	0.963462	0.0241533	1.00318		0.926486	0.976499		0.908559
9.16667	1.48651	0.0752349	1.01487	0.0107642	0.923117	0.0105429	1.12747	0.017324	0.995512	0.013793	0.96226	0.023403	1.21233		0.845348	0.941658		0.833775
9.33333	1.47953	0.074487	1.01508	0.011332	0.923802	0.0107265	1.12585	0.017684	0.995066	0.0133187	0.966227	0.0240675	1.29172		0.965938	1.23114		0.968751
9.5	1.47472	0.072858	1.01306	0.0120317	0.91974	0.0106867	1.13312	0.0180164	0.996019	0.0145968	0.962379	0.0183298	1.44272		0.911269	1.03646		0.984636
9.66667	1.47236	0.0721599	1.01218	0.0126632	0.924445	0.0110977	1.1333	0.0177323	0.993366	0.0149032	0.965929	0.0196234	1.23766		0.83907	0.948004		1.10136
9.83333	1.47365	0.0728071	1.01396	0.0138019	0.92011	0.0109597	1.13361	0.0185116	0.989156	0.0140829	0.961164	0.0142371	1.06696		0.978018	0.982064		0.931905
10	1.47052	0.0710969	1.01151	0.0145165	0.924695	0.0113223	1.13546	0.0185645	0.994435	0.0152517	0.961965	0.019068	1.18608			1.15478
10.1667	1.4663	0.0706118	0.990851	0.0191199	0.92288	0.0114236	1.13521	0.0196019	0.997407	0.0153296	0.957676	0.015523	1.31962			1.08146
10.3333	1.46857	0.0710868	1.0051	0.0172832	0.917283	0.0113552	1.13037	0.0194491	0.996459	0.0152479	0.958028	0.017578	2.04371			1.16279
10.5	1.46571	0.0714329	0.996634	0.018207	0.925105	0.0117845	1.13128	0.0195267	0.992043	0.0160661	0.959265	0.0174589	1.56112			1.22743
10.6667	1.46386	0.0712439	0.987698	0.0203614	0.921151	0.0115775	1.13198	0.0196731	0.99347	0.0170004	0.960601	0.022354	1.04605			1.31016
10.8333	1.46366	0.0717204	0.985275	0.0211609	0.920872	0.0115663	1.12797	0.0197524	0.994679	0.0161833	0.965501	0.014532	1.17507			1.12187
11	1.45854	0.0710021	0.979743	0.0217833	0.918124	0.011599	1.12689	0.0197015	0.995946	0.0167806	0.959636	0.0166337	1.7725			1.21192
11.1667	1.45791	0.070539	0.973842	0.0230306	0.91836	0.0116658	1.13322	0.0195132	0.995549	0.0165259	0.964408	0.0208249	1.22951			1.01398
11.3333	1.46104	0.0706632	0.967701	0.023062	0.917756	0.0118273	1.13044	0.0193729	0.997947	0.0169748	0.962912	0.0181014	1.90494			1.38429
11.5	1.45294	0.070068	0.970011	0.0235979	0.920101	0.011975	1.12579	0.0190798	0.994169	0.0168583	0.96269	0.0173825	1.52123			1.04593
11.6667	1.44748	0.0701603	0.972915	0.0241669	0.922926	0.0121668	1.12703	0.0194817	0.993744	0.0167984	0.955837	0.0157889	1.67529			1.23002
11.8333	1.45019	0.0710118	0.971401	0.0236057	0.921503	0.0119973	1.12703	0.0199911	0.992782	0.0174897	0.961897	0.0182875	1.21024			1.32794
12	1.4413	0.0708405	0.96937	0.024507	0.924726	0.0121409	1.12812	0.0199684	0.993561	0.0180329	0.963806	0.0151588	1.45628			1.10406
12.1667	1.42429	0.0697642	0.96966	0.0233713	0.924239	0.0121505	1.12477	0.0200213	0.99576	0.0176795	0.973518	0.0247793	1.06479			1.05823
12.3333	1.43283	0.0697654	0.971447	0.0236673	0.921839	0.0121959	1.11967	0.0200517	0.993659	0.0177352	0.968103	0.0220367	2.29959			1.02498
12.5	1.42124	0.0695969	0.970148	0.0235522	0.921659	0.0122705	1.11896	0.020571	0.98729	0.0173102	0.965777	0.0191546	1.51617			1.11873
12.6667	1.41999	0.0684032	0.963153	0.0230436	0.916429	0.0120314	1.11991	0.0207997	0.98439	0.0173955	0.969835	0.0201358	1.09321			1.39284
12.8333	1.4224	0.0691308	0.955389	0.0229004	0.91994	0.0126844	1.11976	0.0209058	0.981728	0.0177996	0.960409	0.0154333	1.18739			1.13389
13	1.42286	0.0689598	0.950248	0.0244421	0.921723	0.0128272	1.12532	0.0216575	0.978073	0.0179648	0.958264	0.0149144	1.18148			1.02815
13.1667	1.42365	0.0691096	0.949619	0.0236345	0.916272	0.012688	1.12381	0.0221095	0.970785	0.0179939	0.954634	0.0150866	1.08484			1.05952
13.3333	1.41819	0.0690525	0.944478	0.0255136	0.915258	0.0128671	1.12375	0.0228445	0.976363	0.0179622	0.952397	0.017025	7.04262			1.15767
13.5	1.41253	0.0679365	0.947253	0.0260791	0.91898	0.0130266	1.12093	0.0221627	0.975781	0.0181684	0.961001	0.0177581	1.09024			1.06067
13.6667	1.40678	0.0669046	0.94666	0.0254672	0.921263	0.0135793	1.1185	0.0219828	0.972912	0.0184303	0.950771	0.0169166	1.94863			1.1243
13.8333	1.41301	0.066454	0.951554	0.0256715	0.926293	0.0140867	1.1238	0.0223386	0.970263	0.0184811	0.9545	0.0207987	1.34283			0.991938
14	1.41413	0.0680434	0.945442	0.0256593	0.92745	0.0145521	1.12041	0.0225046	0.973643	0.0184636	0.957756	0.0241723	2.44526			0.970987
14.1667	1.41751	0.0698561	0.951867	0.0251983	0.926645	0.0148218	1.12098	0.0227854	0.971145	0.0187737	0.948981	0.0182279	1.21655			1.07722
14.3333	1.41632	0.0695591	0.953104	0.024706	0.925296	0.0155965	1.11781	0.0226249	0.972605	0.0187616	0.960552	0.0255987	1.17037			1.00679
14.5	1.4232	0.0709859	0.947358	0.0243971	0.930675	0.0163948	1.1219	0.0228467	0.97236	0.0193462	0.95957	0.0281533	1.47518			1.07836
14.6667	1.42726	0.0728192	0.950661	0.0251075	0.936248	0.017308	1.11969	0.0230898	0.966458	0.0190826	0.966092	0.0182461	1.17673			1.04479
14.8333	1.42699	0.0729535	0.953605	0.0248765	0.938234	0.0179068	1.11741	0.023109	0.96975	0.0191955	0.962232	0.0200255	1.13871			1.22909
15	1.42342	0.0729874	0.944884	0.0247204	0.938266	0.0186681	1.11295	0.0229578	0.96729	0.0189246	0.95211	0.0161256	1.4141			1.22909
15.1667	1.42831	0.0743937	0.948295	0.0251153	0.94215	0.0195329	1.1209	0.0249757	0.96619	0.0192978	0.952713	0.0150327	1.73097			1.17462
15.3333	1.42466	0.0725116	0.945073	0.0254726	0.945157	0.0205153	1.11482	0.0236297	0.967147	0.0194565	0.95617	0.0172217	1.11717			1.06698
15.5	1.42524	0.071663	0.94141	0.0250533	0.95374	0.0214815	1.11865	0.0237257	0.968703	0.0192805	0.952869	0.0167003	1.01436			1.14823
15.6667	1.42529	0.0727131	0.944921	0.0244328	0.961144	0.0222583	1.11641	0.0245894	0.969958	0.0195485	0.957299	0.0208088	1.57901
15.8333	1.43053	0.0741392	0.942555	0.0243297	0.963558	0.0229359	1.11253	0.0235999	0.968541	0.0192053	0.961281	0.0177876	2.57599
16	1.42917	0.0740195	0.939091	0.0248103	0.967063	0.0239093	1.108	0.0241702	0.97037	0.0199052	0.954805	0.0193284	1.09508
16.1667	1.42516	0.0733766	0.941615	0.0246626	0.971319	0.0245704	1.11263	0.0247139	0.970137	0.0201664	0.951328	0.0167444	1.78465
16.3333	1.42738	0.0734051	0.942195	0.0249434	0.980743	0.0255742	1.10723	0.0245048	0.967866	0.0214383	0.954668	0.0191539	1.68984
16.5	1.42451	0.0731312	0.938863	0.0260407	0.982624	0.026448	1.11066	0.0243157	0.969413	0.0212388	0.951102	0.0178862	1.05634
16.6667	1.41663	0.0704899	0.94399	0.0250523	0.989798	0.0274598	1.10509	0.0243289	0.9729	0.0217392	0.954656	0.017482	0.955985
16.8333	1.42799	0.0733503	0.943164	0.0251276	0.998224	0.0285659	1.11093	0.024926	0.96966	0.021916	0.9567	0.0157512	1.46861
17	1.43024	0.0743713	0.945929	0.0246676	1.00412	0.0296669	1.10752	0.0246475	0.965486	0.0222105	0.949323	0.0155994	2.03824
17.1667	1.42285	0.0731921	0.942551	0.0241248	1.00781	0.0298154	1.10596	0.0251536	0.96336	0.0213703	0.955923	0.0157164	1.60956
17.3333	1.41484	0.0718956	0.944051	0.0241838	1.01641	0.0307026	1.10498	0.0256181	0.962313	0.0223475	0.94866	0.0160951	1.47194
17.5	1.41785	0.0710204	0.942642	0.0250036	1.01982	0.0312188	1.10835	0.0261187	0.963616	0.0223558	0.948709	0.0161984	2.94627
17.6667	1.41905	0.0711459	0.935989	0.0252155	1.02327	0.0320374	1.10743	0.0262939	0.961533	0.0222588	0.947595	0.0167072	2.3765
17.8333	1.42172	0.0725057	0.935842	0.0257656	1.03358	0.0325811	1.10928	0.0258574	0.961409	0.0223417	0.950682	0.018933	4.11319
18	1.42873	0.0718167	0.941683	0.0256045	1.03832	0.0334541	1.10973	0.0259946	0.962516	0.0228215	0.952025	0.0188424	1.4996
18.1667	1.42781	0.0726068	0.946946	0.0251659	1.04542	0.0340042	1.11204	0.025881	0.961873	0.0223886	0.947912	0.0173035	1.74698
18.3333	1.42243	0.0715708	0.943416	0.0249795	1.05172	0.0345732	1.10602	0.026515	0.961635	0.022417	0.946086	0.0169167	1.25072
18.5	1.42455	0.0707027	0.948282	0.0255261	1.05633	0.035069	1.10767	0.0268168	0.958837	0.0222873	0.945003	0.0165942	1.21209
18.6667	1.42403	0.0706931	0.941927	0.0254329	1.06435	0.0357799	1.10787	0.0272969	0.961161	0.0227907	0.950614	0.0163405	1.1223
18.8333	1.421	0.0693948	0.951633	0.0247397	1.07355	0.0363818	1.10895	0.0280826	0.959549	0.0235361	0.952144	0.0164235	5.13382
19	1.42104	0.0688669	0.945427	0.0267819	1.08378	0.0374222	1.10897	0.028678	0.961166	0.0233659	0.95094	0.0160422	1.60456
19.1667	1.41569	0.0674978	0.947284	0.0271396	1.09084	0.0380748	1.10915	0.0281879	0.957875	0.0236441	0.954819	0.0189395	2.2592
19.3333	1.41487	0.0675712	0.944476	0.0267654	1.09789	0.0388283	1.1103	0.0279016	0.953029	0.023172	0.952382	0.0195709	1.50908
19.5	1.41801	0.0667223	0.947544	0.0273485	1.1042	0.0390347	1.10973	0.0280786	0.955664	0.0235861	0.948484	0.0196128	3.32963
19.6667	1.42094	0.067236	0.944561	0.0272023	1.11068	0.0398425	1.11088	0.0285024	0.95365	0.0242482	0.951988	0.0228682	1.45936
19.8333	1.4173	0.0667726	0.943496	0.0267849	1.11757	0.0399717	1.10646	0.0285204	0.950899	0.0249058	0.95491	0.0214254	1.57202
20	1.41761	0.0667028	0.949799	0.0275468	1.12967	0.040791	1.10653	0.0291057	0.955757	0.0246589	0.955346	0.0303618	1.80861
20.1667	1.41293	0.0668159	0.952798	0.0273745	1.13269	0.0414903	1.10685	0.028932	0.954515	0.0246057	0.958268	0.020722	6.40939
20.3333	1.41177	0.0666619	0.948228	0.0281984	1.13777	0.0420653	1.10442	0.0286001	0.957449	0.0258726	0.94521	0.0190267
20.5	1.41096	0.0660885	0.954516	0.0277795	1.14671	0.0426161	1.1075	0.028701	0.954139	0.0257619	0.954388	0.025762
20.6667	1.41343	0.0657684	0.956402	0.0288476	1.15134	0.0431923	1.11108	0.0285278	0.954223	0.0253037	0.947305	0.0203762
20.8333	1.41528	0.0659814	0.960869	0.0283519	1.16016	0.0436351	1.10889	0.0288727	0.954234	0.0257484	0.952493	0.0223126
			0.957857	0.029362	1.16565	0.0440231			0.956729	0.0260266	0.941022	0.0180835
			0.963904	0.0286158	1.17052	0.0449493			0.953473	0.0262332	0.942199	0.0213181
			0.965588	0.0287972	1.17788	0.0448645			0.954609	0.0265648	0.944357	0.0216659
					1.18315	0.0453691					0.941615	0.0203061
					1.18569	0.0457346

## Sheet: Fig1sup1
C	A								B				C				D
time, min	Akt-PH + TRPV1	Akt-PH + TRPV1 -SEM	Btk-PH + TRPV1	Btk-PH + TRPV1 -SEM	Akt-PH + control	Akt-PH + control -SEM	Btk-PH + control	Btk-PH + control -SEM	Akt-PH + control	Btk-PH + control	Akt-PH + TRPV1	Btk-PH + TRPV1	TRPV1+Akt-PH	TRPV1+Akt-PH -SEM	TRPV1+Btk-PH	TRPV1+Btk-PH -SEM	TRPV1+ Akt-PH	TRPV1+ Btk-PH
0	0.992623	0.00243986	0.998241	0.000996771	0.993717	0.00237984	0.996743	0.000820602	0.961049	1.00446	1.21008	1.00659	0.989875	0.00293408	0.997994	0.00166763	1.05853	0.989059
0.166667	0.992369	0.00224198	0.998003	0.000827785	0.996341	0.0020133	0.998079	0.000794398	1.00776	1.06216	1.34618	0.998533	0.995866	0.00223519	0.999558	0.00140089	1.28156	0.925828
0.333333	0.998921	0.00264506	0.997303	0.000740079	0.995902	0.00163896	0.999512	0.00057473	1.34527	1.00306	1.0422	1.00001	0.995061	0.00295301	1.00242	0.00110735	1.33115	0.795813
0.5	1.00371	0.00311345	0.998421	0.0007468	0.997673	0.00144836	0.998025	0.000505773	1.24024	1.21344	1.29873	0.974214	0.993873	0.00255591	1.00092	0.00116049	0.924765	0.886297
0.666667	1.00437	0.00322152	0.99918	0.000715437	0.999095	0.00159627	0.99873	0.00052515	1.06064	1.0183	1.22923	1.06218	0.996058	0.00232463	1.00218	0.00102639	1.15676	1.01784
0.833333	1.00908	0.00345475	0.999546	0.000754242	0.999866	0.00146596	0.99907	0.00062662	0.973951	1.02859	1.11126	1.00864	0.998187	0.00223261	0.998136	0.000998918	1.11283	0.93458
1	1.01178	0.00408473	1.00055	0.000668705	1.00278	0.00153909	1.00117	0.000647111	1.02545	0.972369	0.923077	1.0162	1.00075	0.00261148	0.996463	0.0011556	1.01675	0.712585
1.16667	1.01179	0.00488862	1.00161	0.000864341	1.00282	0.00181926	1.00274	0.000610343	1.25402	1.06058	1.06944	1.0478	1.00929	0.00371978	0.999878	0.00143981	2.45199	0.827719
1.33333	1.01429	0.00703644	1.0021	0.000784014	1.00438	0.00196344	1.0027	0.000767162	1.09892	1.10512	1.06102	1.0888	1.0143	0.00428892	0.997667	0.00149764	1.48893	0.972456
1.5	1.02767	0.00798772	1.00737	0.00126847	1.00288	0.00212381	1.00745	0.00100638	1.00074	1.04522	1.0256	1.04741	1.02238	0.00382735	0.998991	0.00172897	1.08546	0.851618
1.66667	1.02734	0.00763203	1.00946	0.00163345	1.00421	0.00237099	1.00773	0.00127861	1.07165	1.05811	0.992702	1.06651	1.02087	0.00363378	0.995539	0.00201462	1.16529	0.968709
1.83333	1.0275	0.00846099	1.02588	0.00366248	1.00916	0.00248262	1.01611	0.00143264	1.05206	1.02147	0.987036	1.02847	1.01669	0.00400667	0.997458	0.00316376	0.916173	0.814942
2	1.03862	0.0112222	1.02315	0.00292952	1.01965	0.0029395	1.02606	0.0021496	0.964657	1.1014	1.39846	1.02465	1.0116	0.00476188	0.994662	0.00347773	1.03676	0.82683
2.16667	1.06939	0.0216231	1.01677	0.00311293	1.01636	0.00329923	1.015	0.00188578	1.24338	1.04823	1.14726	0.977891	1.02068	0.0062182	0.995493	0.00330194	1.18606	0.994693
2.33333	1.098	0.0304934	1.01029	0.00348641	1.01698	0.00373733	1.0159	0.00222783	1.02935	1.08274	1.2361	1.15484	1.02095	0.00706688	0.991399	0.00303637	1.74195	0.98864
2.5	1.12949	0.0369869	1.00818	0.00351525	1.0142	0.00428758	1.00947	0.00234142	1.09424	1.04532	1.09405	1.07124	1.02221	0.00725174	0.988991	0.00308656	1.02609	0.968706
2.66667	1.16614	0.0429902	1.00873	0.00336239	1.00596	0.00478095	1.01249	0.00214629	0.990767	1.10443	1.18332	1.06023	1.02648	0.00691469	0.986877	0.00291884	1.18622	0.85259
2.83333	1.20062	0.0485922	1.00949	0.00344952	1.00241	0.00507859	1.01282	0.00195061	0.917698	1.04074	1.1432	1.10473	1.02889	0.00654384	0.9852	0.00315504	1.06571	0.873181
3	1.23625	0.052931	1.01425	0.00385963	1.00204	0.00511795	1.01543	0.00201556	1.01543	1.13781	1.8472	1.09118	1.03243	0.00659696	0.985023	0.00336641	1.10088	1.24582
3.16667	1.27091	0.0567802	1.01249	0.00364191	1.00469	0.00539669	1.01468	0.00225562	1.06623	1.11346	1.00669	1.04723	1.03684	0.0066263	0.982626	0.00360119	1.24505	0.984865
3.33333	1.30703	0.061916	1.01335	0.00376781	1.00643	0.00571551	1.01195	0.00297775	1.17639	0.931985	1.05387	1.04799	1.04219	0.00685273	0.986232	0.00368738	0.961139	1.04807
3.5	1.33366	0.0646682	1.01452	0.00365014	1.00772	0.00614896	1.01464	0.00243166	0.999503	0.999641	1.47117	1.11028	1.04393	0.00731046	0.984116	0.00377149	1.12434	0.708416
3.66667	1.34876	0.0694137	1.01682	0.00357965	1.01208	0.00679183	1.01901	0.00246524	1.11306	1.1317	1.01425	1.00395	1.05069	0.0075487	0.984114	0.00383078	1.25886	0.786038
3.83333	1.3796	0.0706423	1.01832	0.00378532	1.01319	0.00795053	1.0161	0.00260921	1.14224	1.08636	1.29753	0.933268	1.05579	0.00775475	0.98681	0.00403897	1.26445	0.673643
4	1.40079	0.0744246	1.01479	0.00371211	1.01681	0.00928348	1.02156	0.00302041	0.961776	1.06261	1.18666	1.0449	1.05962	0.00792804	0.984262	0.00385674	1.1548	0.847873
4.16667	1.41767	0.0758696	1.01581	0.00408993	1.02215	0.0109452	1.01853	0.00255676	0.962818	1.08798	1.28528	1.06012	1.06403	0.00852763	0.98125	0.00416037	1.30732	0.73562
4.33333	1.43706	0.0788445	1.01689	0.00433372	1.02691	0.0124113	1.02182	0.00243384	1.04985	1.0613	1.76367	0.98558	1.06462	0.00856314	0.98339	0.00454256	1.19637	0.907523
4.5	1.45003	0.0807867	1.01796	0.00443038	1.03018	0.0137172	1.02245	0.00252074	1.00831	1.17744	1.68997	1.08482	1.06817	0.00805966	0.980662	0.00485399	1.05684	0.767344
4.66667	1.45888	0.0814319	1.021	0.00485464	1.03353	0.0145651	1.02535	0.00268432	1.09376	1.11038	1.0815	1.05084	1.06903	0.00850601	0.980951	0.00481633	1.10047	0.873862
4.83333	1.46889	0.0824675	1.0225	0.00485908	1.03774	0.0152759	1.02626	0.00255032	0.971463	1.09997	1.30916	1.00723	1.07442	0.00847498	0.980117	0.00465381	1.16914	0.988731
5	1.4804	0.0831606	1.02156	0.00490739	1.04373	0.0160151	1.02721	0.00261844	0.986989	0.990074	2.16156	1.15703	1.07334	0.00902911	0.978333	0.0050396	1.1968	0.775048
5.16667	1.48601	0.0836328	1.02638	0.00510375	1.04636	0.0168295	1.0266	0.00264773	1.02543	1.00333	1.3385	1.02742	1.07883	0.00953198	0.97836	0.005319	1.53927	1.07399
5.33333	1.4939	0.0826733	1.02888	0.00552779	1.04879	0.017285	1.02919	0.00293171	1.1421	1.0489	1.08201	1.03301	1.08487	0.0101452	0.981607	0.0054888	1.01273	0.991447
5.5	1.5013	0.0842754	1.02923	0.00572898	1.05534	0.0179456	1.03115	0.00302302	1.12591	0.964052	1.3328	0.955787	1.08746	0.0106187	0.980476	0.0056101	1.17455	0.969217
5.66667	1.50485	0.0836274	1.02813	0.00588293	1.06	0.0184793	1.03013	0.00303848	0.999287	1.03154	1.02651	1.0966	1.08827	0.0108237	0.977864	0.0054574	1.27602	1.05337
5.83333	1.50611	0.0824967	1.03108	0.00608363	1.06499	0.0190304	1.03096	0.00305662	0.871743	0.999654	1.1788	1.02925	1.09014	0.0115552	0.98077	0.00579577	1.03933	0.807638
6	1.50559	0.0818291	1.03428	0.00655421	1.06913	0.0193166	1.03305	0.00322978	1.0536	1.11287	1.17666	0.945594	1.09711	0.0111637	0.979621	0.00570118	1.55588	1.10399
6.16667	1.51439	0.0817244	1.03404	0.00674425	1.07234	0.0195222	1.03286	0.00341814	1.91329	1.07323	1.14005	1.01172	1.1017	0.011974	0.978824	0.00587885	0.980711	0.838958
6.33333	1.50806	0.0783934	1.03454	0.00686088	1.07414	0.0199665	1.03292	0.00338767	0.989679	1.0458	1.14096	1.03751	1.10475	0.0122049	0.979773	0.00632181	0.984834	0.990653
6.5	1.50788	0.0770311	1.0364	0.00735086	1.07548	0.0204421	1.03687	0.00354237	0.927232	1.12515	1.20496	0.943609	1.10451	0.0122197	0.980333	0.00642627	1.00325	0.981233
6.66667	1.51072	0.0777234	1.03698	0.00776066	1.07666	0.0206036	1.03575	0.00351735	0.790705	1.10097	1.07995	0.971857	1.10606	0.0126342	0.976431	0.0062941	1.10221	0.895579
6.83333	1.50961	0.0774274	1.04017	0.00807313	1.0612	0.0219073	1.03591	0.00360141	0.791115	1.07442	1.07995	0.954827	1.10208	0.01252	0.977102	0.0065572	1.20712	1.01354
7	1.51584	0.0793288	1.04219	0.00836745	1.07514	0.0214452	1.03684	0.00369213	1.01904	1.06241	1.24849	1.03586	1.10345	0.0131913	0.976635	0.00653997	1.10358	0.902817
7.16667	1.50729	0.0784828	1.04393	0.00900828	1.07496	0.0213191	1.03714	0.00362813	0.931351	1.00258	1.18186	1.00277	1.10673	0.013662	0.977114	0.00682681	1.14503	1.06452
7.33333	1.5082	0.0772961	1.04581	0.00927266	1.07729	0.0216395	1.03753	0.00380299	0.862815	1.03198	1.02502	0.988209	1.11058	0.0141719	0.973556	0.00694352	1.17305	0.984602
7.5	1.50551	0.0773917	1.04601	0.00968909	1.0776	0.0216222	1.03723	0.00393288	0.938752	1.01647	1.0375	0.983028	1.11031	0.0138725	0.970941	0.00696351	1.21359	1.00753
7.66667	1.50526	0.0770576	1.04608	0.00973782	1.07611	0.0219562	1.03791	0.00411085	1.19553	0.979053	1.18333	0.979652	1.11264	0.0142981	0.972887	0.00722573	1.1885	0.83348
7.83333	1.49699	0.076254	1.04696	0.0100981	1.07654	0.0221836	1.03931	0.00379492	1.06899	0.97267	0.996447	0.970915	1.11188	0.0149908	0.971275	0.00714237	1.16242	0.921152
8	1.49946	0.0777094	1.04716	0.0102847	1.07885	0.0229083	1.03917	0.00397138	1.16458	1.0594	1.11528	1.0218	1.11376	0.014166	0.966023	0.00731921	1.10393	0.953372
8.16667	1.49864	0.0784396	1.04961	0.0105957	1.07802	0.0233841	1.0397	0.00411013	0.785981	1.01646	1.16487	1.03194	1.11538	0.0149327	0.966329	0.00772357	1.05247	1.0103
8.33333	1.49791	0.077904	1.04901	0.0102431	1.07915	0.0233569	1.04076	0.00413199	0.897015	1.05254	1.80041	1.07095	1.1153	0.0147424	0.964932	0.0078256	1.07562	1.00354
8.5	1.50182	0.0789514	1.05062	0.010552	1.08221	0.0238726	1.04035	0.00422901	1.08053	1.02018	2.05426	1.0616	1.11817	0.0154316	0.966374	0.00793279	1.03521	1.04957
8.66667	1.49557	0.0776166	1.05237	0.0106514	1.08175	0.0240806	1.04174	0.00413862	0.805959	1.06311	1.91465	1.06255	1.11984	0.0158189	0.963537	0.00813757	0.970587	0.902902
8.83333	1.49714	0.078092	1.05148	0.0108574	1.08135	0.0239414	1.04407	0.00422831	0.842824	1.06268	1.72836	1.03247	1.12355	0.0166503	0.965068	0.00807046	1.00337	1.06342
9	1.48896	0.0770507	1.05272	0.0109836	1.08349	0.0245361	1.04268	0.00416699	0.922866	1.06582	1.00318	1.0226	1.12456	0.0166308	0.964872	0.00810841	0.976499	1.05998
9.16667	1.48651	0.0752349	1.05095	0.0109427	1.0831	0.0246008	1.04388	0.00431116	0.830036	1.05583	1.21233	1.05449	1.12747	0.017324	0.963096	0.00803558	0.941658	0.900273
9.33333	1.47953	0.074487	1.05166	0.0114163	1.08415	0.0248958	1.04371	0.00436828	1.39281	1.04467	1.29172	0.923692	1.12585	0.017684	0.960192	0.00833312	1.23114	0.994522
9.5	1.47472	0.072858	1.05417	0.0115126	1.08506	0.0250813	1.04386	0.00427766	1.29431	1.08152	1.44272	1.02547	1.13312	0.0180164	0.95913	0.00858555	1.03646	0.943995
9.66667	1.47236	0.0721599	1.05408	0.0116532	1.08478	0.0252931	1.04444	0.00429757	1.14318	1.06496	1.23766	1.01918	1.1333	0.0177323	0.957394	0.00906774	0.948004	0.809068
9.83333	1.47365	0.0728071	1.05293	0.0115693	1.08555	0.0255117	1.04521	0.00421266	1.52469	1.05856	1.06696	0.968092	1.13361	0.0185116	0.95687	0.00907817	0.982064	0.888493
10	1.47052	0.0710969	1.05739	0.0115083	1.08456	0.0259058	1.04642	0.00447163	1.12037	1.053	1.18608	1.04921	1.13546	0.0185645	0.960199	0.00905713	1.15478	0.897075
10.1667	1.4663	0.0706118	1.0557	0.0117767	1.08527	0.0259497	1.04753	0.00462308	1.1546	0.984141	1.31962	0.988411	1.13521	0.0196019	0.956558	0.00886708	1.08146	0.994917
10.3333	1.46857	0.0710868	1.05479	0.0116031	1.08477	0.0259525	1.04781	0.00459002	1.6136	1.05265	2.04371	1.03658	1.13037	0.0194491	0.955705	0.00905433	1.16279	0.964922
10.5	1.46571	0.0714329	1.05486	0.0118797	1.08523	0.0262776	1.04793	0.00452985	1.26733	1.09796	1.56112	1.02555	1.13128	0.0195267	0.953785	0.00917663	1.22743	0.918768
10.6667	1.46386	0.0712439	1.05825	0.0121183	1.08583	0.0264836	1.05026	0.00457116	1.32099	1.0913	1.04605	1.07161	1.13198	0.0196731	0.956606	0.00933171	1.31016	0.986288
10.8333	1.46366	0.0717204	1.05579	0.0120982	1.08713	0.0268044	1.04987	0.00458801	1.27973	1.05	1.17507	1.00644	1.12797	0.0197524	0.954307	0.00950987	1.12187	0.992973
11	1.45854	0.0710021	1.0556	0.0122735	1.08767	0.0273987	1.05168	0.00479475	1.00098	1.11441	1.7725	1.13793	1.12689	0.0197015	0.95357	0.00956436	1.21192	0.911231
11.1667	1.45791	0.070539	1.05401	0.0120972	1.09113	0.0278495	1.05036	0.00477315	1.17719	1.09343	1.22951	1.18641	1.13322	0.0195132	0.953744	0.00954742	1.01398	0.889154
11.3333	1.46104	0.0706632	1.05364	0.0123057	1.08924	0.0277945	1.05276	0.00493256	1.30429	1.10084	1.90494	1.10605	1.13044	0.0193729	0.953517	0.00965909	1.38429	1.05785
11.5	1.45294	0.070068	1.05875	0.012302	1.08767	0.0278425	1.05088	0.00488741	1.22724	1.06361	1.52123	1.0419	1.12579	0.0190798	0.951534	0.00976281	1.04593	1.0796
11.6667	1.44748	0.0701603	1.06296	0.0120136	1.08849	0.0280974	1.05433	0.00487078	1.03846	1.03032	1.67529	1.05097	1.12703	0.0194817	0.951298	0.00996085	1.23002	1.13019
11.8333	1.45019	0.0710118	1.06293	0.0121495	1.09139	0.0278836	1.05385	0.0051873	1.21341	1.06556	1.21024	1.39844	1.12703	0.0199911	0.946386	0.0100797	1.32794	1.10043
12	1.4413	0.0708405	1.06467	0.0117883	1.09855	0.0280343	1.057	0.00534668	1.18375	1.04486	1.45628	1.2233	1.12812	0.0199684	0.949081	0.00990513	1.10406	1.07287
12.1667	1.42429	0.0697642	1.06139	0.0122414	1.09866	0.0287156	1.05702	0.00538111	1.13452	1.09817	1.06479	1.27847	1.12477	0.0200213	0.946938	0.0103137	1.05823	0.949737
12.3333	1.43283	0.0697654	1.05752	0.012074	1.09322	0.0291068	1.05629	0.00519183	1.02591	1.12778	2.29959	1.15102	1.11967	0.0200517	0.94373	0.0103412	1.02498	0.903233
12.5	1.42124	0.0695969	1.05508	0.0120596	1.09076	0.0296156	1.05498	0.00529088		1.11866	1.51617	0.994257	1.11896	0.020571	0.940888	0.0104462	1.11873	0.942424
12.6667	1.41999	0.0684032	1.05265	0.0118771	1.09095	0.0297124	1.05375	0.00534459		1.12397	1.09321	1.05288	1.11991	0.0207997	0.937952	0.0102646	1.39284	0.978101
12.8333	1.4224	0.0691308	1.04871	0.0121645	1.09243	0.0298225	1.05224	0.00537557		1.12977	1.18739	1.17695	1.11976	0.0209058	0.932402	0.0103149	1.13389	0.884411
13	1.42286	0.0689598	1.04566	0.0118561	1.09413	0.0303678	1.04913	0.00545671		1.11529	1.18148	1.01243	1.12532	0.0216575	0.931457	0.0105901	1.02815	1.02436
13.1667	1.42365	0.0691096	1.04185	0.0119488	1.09441	0.0303923	1.05009	0.00567233		0.966907	1.08484	1.07607	1.12381	0.0221095	0.931756	0.0105145	1.05952	1.04057
13.3333	1.41819	0.0690525	1.04192	0.0121434	1.09225	0.0304344	1.0477	0.00554149		1.00215	7.04262	1.03568	1.12375	0.0228445	0.928042	0.0107127	1.15767	0.980814
13.5	1.41253	0.0679365	1.03862	0.0121666	1.09328	0.0304484	1.0483	0.005682		1.01763	1.09024	1.04229	1.12093	0.0221627	0.927795	0.0106072	1.06067	1.01411
13.6667	1.40678	0.0669046	1.03986	0.0117995	1.09537	0.030666	1.04622	0.00557705		1.04061	1.94863	2.02721	1.1185	0.0219828	0.928577	0.0107329	1.1243	1.19003
13.8333	1.41301	0.066454	1.03895	0.0120452	1.0979	0.0309273	1.0481	0.00559268		1.09414	1.34283	1.09589	1.1238	0.0223386	0.927261	0.0108964	0.991938	1.01531
14	1.41413	0.0680434	1.03591	0.0118161	1.09842	0.0313699	1.04801	0.00556655		1.01764	2.44526	1.0581	1.12041	0.0225046	0.929212	0.0109058	0.970987	1.02034
14.1667	1.41751	0.0698561	1.03487	0.0118835	1.10035	0.0314859	1.04715	0.00592839		1.13783	1.21655	1.02026	1.12098	0.0227854	0.927758	0.0109898	1.07722	0.922626
14.3333	1.41632	0.0695591	1.03395	0.0115704	1.09924	0.0316612	1.04585	0.00586427		1.06801	1.17037	0.918769	1.11781	0.0226249	0.92311	0.0111668	1.00679	1.00499
14.5	1.4232	0.0709859	1.03431	0.0117739	1.10024	0.0319211	1.04432	0.005876		0.967494	1.47518	0.988391	1.1219	0.0228467	0.925361	0.0113392	1.07836	0.991036
14.6667	1.42726	0.0728192	1.03415	0.0119792	1.10302	0.0324569	1.04367	0.00604459		1.02794	1.17673	1.05034	1.11969	0.0230898	0.920352	0.0110103	1.04479	0.973088
14.8333	1.42699	0.0729535	1.03026	0.0118251	1.10637	0.0329887	1.04316	0.00605927		1.0061	1.13871	1.03642	1.11741	0.023109	0.921148	0.0114026	1.22909	0.923041
15	1.42342	0.0729874	1.03229	0.0115612	1.10586	0.0326277	1.04045	0.00630677		0.996416	1.4141	1.09628	1.11295	0.0229578	0.918919	0.0113194	1.22909	1.02308
15.1667	1.42831	0.0743937	1.0316	0.0116828	1.10736	0.032903	1.04037	0.00611782		0.981212	1.73097	1.12178	1.1209	0.0249757	0.918644	0.0115313	1.17462	1.05891
15.3333	1.42466	0.0725116	1.0314	0.0117003	1.10574	0.0327159	1.04118	0.00616389		0.994905	1.11717	1.05018	1.11482	0.0236297	0.916272	0.0117974	1.06698	1.02752
15.5	1.42524	0.071663	1.0307	0.0114876	1.10645	0.0330446	1.03931	0.0060973		1.07026	1.01436	1.06365	1.11865	0.0237257	0.91542	0.0119649	1.14823	0.884581
15.6667	1.42529	0.0727131	1.02868	0.0113916	1.10361	0.0331102	1.03871	0.00631519			1.57901	1.04235	1.11641	0.0245894	0.915069	0.0120708		0.791787
15.8333	1.43053	0.0741392	1.02788	0.011107	1.10511	0.0330389	1.03637	0.00643393			2.57599	1.06008	1.11253	0.0235999	0.91351	0.011936		0.923019
16	1.42917	0.0740195	1.02578	0.0108187	1.10668	0.0329235	1.03608	0.00638353			1.09508	1.04676	1.108	0.0241702	0.911799	0.0120672		0.891079
16.1667	1.42516	0.0733766	1.02615	0.0108744	1.10383	0.0331607	1.03653	0.00669854			1.78465	1.24989	1.11263	0.0247139	0.913305	0.0120616		0.881868
16.3333	1.42738	0.0734051	1.02533	0.0106199	1.10344	0.0336416	1.03272	0.00674196			1.68984	1.15218	1.10723	0.0245048	0.913014	0.0122579		0.885325
16.5	1.42451	0.0731312	1.02391	0.0105832	1.10686	0.0332108	1.03056	0.00659991			1.05634	1.10256	1.11066	0.0243157	0.911659	0.0122996		1.14856
16.6667	1.41663	0.0704899	1.02458	0.0107423	1.10151	0.0334853	1.03262	0.00662622			0.955985	1.17211	1.10509	0.0243289	0.907802	0.0124184		0.980321
16.8333	1.42799	0.0733503	1.02371	0.0104741	1.10048	0.0333653	1.03378	0.00650771			1.46861		1.11093	0.024926	0.908783	0.0124798
17	1.43024	0.0743713	1.02639	0.0105577	1.09798	0.0329186	1.03471	0.00661688			2.03824		1.10752	0.0246475	0.90677	0.012612
17.1667	1.42285	0.0731921	1.0283	0.0106115	1.10057	0.0329133	1.03543	0.00680609			1.60956		1.10596	0.0251536	0.905248	0.0126442
17.3333	1.41484	0.0718956	1.02576	0.0108203	1.09632	0.0327081	1.03486	0.00675312			1.47194		1.10498	0.0256181	0.906232	0.0127326
17.5	1.41785	0.0710204	1.0265	0.0108458	1.09651	0.032595	1.03579	0.00685798			2.94627		1.10835	0.0261187	0.907565	0.012917
17.6667	1.41905	0.0711459	1.02466	0.0106539	1.09617	0.0326727	1.03554	0.00700906			2.3765		1.10743	0.0262939	0.905068	0.0127949
17.8333	1.42172	0.0725057	1.02551	0.0108623	1.09785	0.032898	1.03774	0.00704479			4.11319		1.10928	0.0258574	0.9051	0.0127342
18	1.42873	0.0718167	1.0279	0.0110515	1.0996	0.0333598	1.03327	0.00698341			1.4996		1.10973	0.0259946	0.905432	0.0129104
18.1667	1.42781	0.0726068	1.02433	0.0107215	1.09792	0.0335002	1.03305	0.00708953			1.74698		1.11204	0.025881	0.903622	0.0130399
18.3333	1.42243	0.0715708	1.02369	0.0105747	1.09853	0.0341786	1.03505	0.00717062			1.25072		1.10602	0.026515	0.902982	0.0131999
18.5	1.42455	0.0707027	1.0274	0.0107926	1.09975	0.034407	1.03509	0.00711069			1.21209		1.10767	0.0268168	0.901406	0.0131728
18.6667	1.42403	0.0706931	1.02795	0.0108765	1.09715	0.034472	1.03678	0.00705915			1.1223		1.10787	0.0272969	0.903276	0.013329
18.8333	1.421	0.0693948	1.02617	0.0109983	1.09924	0.0348124	1.03413	0.00719328			5.13382		1.10895	0.0280826	0.902189	0.0133724
19	1.42104	0.0688669	1.02514	0.0107545	1.09955	0.0348106	1.03585	0.00704043			1.60456		1.10897	0.028678	0.901146	0.0132301
19.1667	1.41569	0.0674978	1.02205	0.0105128	1.09553	0.0344851	1.03274	0.00704763			2.2592		1.10915	0.0281879	0.902542	0.0134689
19.3333	1.41487	0.0675712	1.02561	0.010407	1.09429	0.0340934	1.03306	0.00718803			1.50908		1.1103	0.0279016	0.903107	0.0134877
19.5	1.41801	0.0667223	1.02604	0.0106731	1.09511	0.0336472	1.03463	0.00720161			3.32963		1.10973	0.0280786	0.899849	0.013449
19.6667	1.42094	0.067236	1.02473	0.0106927	1.09376	0.0334566	1.03263	0.00716718			1.45936		1.11088	0.0285024	0.898485	0.013625
19.8333	1.4173	0.0667726	1.02448	0.0107116	1.09152	0.0332514	1.03495	0.00709988			1.57202		1.10646	0.0285204	0.900286	0.0136656
20	1.41761	0.0667028	1.02684	0.0108675	1.09097	0.033059	1.03116	0.00722253			1.80861		1.10653	0.0291057	0.898897	0.0137143
20.1667	1.41293	0.0668159	1.02662	0.0110355	1.08895	0.0328039	1.03263	0.00711187			6.40939		1.10685	0.028932	0.898379	0.0138351
20.3333	1.41177	0.0666619	1.02624	0.0108222	1.08882	0.0327622	1.0313	0.00728449					1.10442	0.0286001	0.899385	0.0141623
20.5	1.41096	0.0660885	1.02547	0.0107561	1.08697	0.0322248	1.03141	0.00725861					1.1075	0.028701	0.894	0.0141317
20.6667	1.41343	0.0657684	1.02334	0.0106019	1.08824	0.0323818	1.02998	0.00734451					1.11108	0.0285278	0.897529	0.0144553
20.8333	1.41528	0.0659814	1.02628	0.0109415	1.08617	0.0319196	1.03029	0.00738284					1.10889	0.0288727	0.898267	0.0143021
			1.02638	0.0108997	1.08421	0.0315966	1.02979	0.00732828							0.894979	0.0144361
			1.02542	0.0109838	1.08545	0.0316738	1.03185	0.00749656							0.894502	0.0145621
							1.03101	0.00730662							0.890766	0.0147153
							1.0313	0.00777811							0.889959	0.0146046
							1.03191	0.00765422							0.891236	0.0146288

## Sheet: Fig1sup4
A
Distance (nm)	h, molecular layer	TIRF illumination intensity
0	0	1
5	0.5	0.961357
10	1	0.924207
15	1.5	0.888493
20	2	0.854159
25	2.5	0.821152
30	3	0.789421
35	3.5	0.758915
40	4	0.729588
45	4.5	0.701395
50	5	0.674291
55	5.5	0.648234
60	6	0.623185
65	6.5	0.599103
70	7	0.575952
75	7.5	0.553696
80	8	0.532299
85	8.5	0.51173
90	9	0.491955
95	9.5	0.472944
100	10	0.454668
105	10.5	0.437099
110	11	0.420208
115	11.5	0.40397
120	12	0.388359
125	12.5	0.373352
130	13	0.358925
135	13.5	0.345055
140	14	0.331721
145	14.5	0.318902
150	15	0.306579
155	15.5	0.294732
160	16	0.283342
165	16.5	0.272393
170	17	0.261867
175	17.5	0.251748
180	18	0.24202
185	18.5	0.232667
190	19	0.223676
195	19.5	0.215033
200	20	0.206723
205	20.5	0.198735
210	21	0.191055
215	21.5	0.183672
220	22	0.176575
225	22.5	0.169751
230	23	0.163192
235	23.5	0.156885
240	24	0.150823
245	24.5	0.144995
250	25	0.139392
255	25.5	0.134005
260	26	0.128827
265	26.5	0.123849
270	27	0.119063
275	27.5	0.114462
280	28	0.110039
285	28.5	0.105786
290	29	0.101699
295	29.5	0.0977686
300	30	0.0939905
305	30.5	0.0903585
310	31	0.0868668
315	31.5	0.08351
320	32	0.0802829
325	32.5	0.0771805
330	33	0.0741981
335	33.5	0.0713308
340	34	0.0685744
345	34.5	0.0659245
350	35	0.063377
355	35.5	0.0609279
360	36	0.0585735
365	36.5	0.05631
370	37	0.054134
375	37.5	0.0520421
380	38	0.0500311
385	38.5	0.0480977
390	39	0.0462391
395	39.5	0.0444523
400	40	0.0427345
405	40.5	0.0410831
410	41	0.0394956
415	41.5	0.0379693
420	42	0.0365021
425	42.5	0.0350915
430	43	0.0337355
435	43.5	0.0324319
440	44	0.0311786
445	44.5	0.0299738
450	45	0.0288155
455	45.5	0.027702
460	46	0.0266315
465	46.5	0.0256024
470	47	0.024613
475	47.5	0.0236619
480	48	0.0227476
485	48.5	0.0218685
490	49	0.0210235
495	49.5	0.020211
500	50	0.01943
505	50.5	0.0186792
510	51	0.0179574
515	51.5	0.0172635
520	52	0.0165963
525	52.5	0.015955
530	53	0.0153385
535	53.5	0.0147457
540	54	0.0141759
545	54.5	0.0136281
550	55	0.0131015
555	55.5	0.0125952
560	56	0.0121085
565	56.5	0.0116406
570	57	0.0111908
575	57.5	0.0107583
580	58	0.0103426
585	58.5	0.00994292
590	59	0.0095587
595	59.5	0.00918932
600	60	0.00883422
605	60.5	0.00849284
610	61	0.00816465
615	61.5	0.00784915
620	62	0.00754583
625	62.5	0.00725424
630	63	0.00697392
635	63.5	0.00670442
640	64	0.00644535
645	64.5	0.00619628
650	65	0.00595684

## Sheet: Fig2
	A							B
min	Control	Control-SEM	TRPV1	TRPV1-SEM	TRPV1-ARD	TRPV1-ARD-SEM		Control	TRPV1	TRPV1-ARD
0	0.995902	0.00163896	0.992623	0.00243986	0.986316	0.00209107		0.961049	1.21008	1.05641
0.166667	0.997673	0.00144836	0.992369	0.00224198	0.985823	0.00172678		1.00776	1.34618	1.29999
0.333333	0.999095	0.00159627	0.998921	0.00264506	0.989275	0.00135682		1.34527	1.0422	1.1147
0.5	0.999866	0.00146596	1.00371	0.00311345	0.990747	0.00120557		1.24024	1.29873	1.17957
0.666667	1.00278	0.00153909	1.00437	0.00322152	0.993185	0.00108608		1.06064	1.22923	1.11878
0.833333	1.00282	0.00181926	1.00908	0.00345475	0.996531	0.000991981		0.973951	1.11126	1.21455
1	1.00438	0.00196344	1.01178	0.00408473	0.997268	0.00112776		1.02545	0.923077	0.98536
1.16667	1.00288	0.00212381	1.01179	0.00488862	1.00496	0.00129412		1.25402	1.06944	1.00849
1.33333	1.00421	0.00237099	1.01429	0.00703644	1.00764	0.00103907		1.09892	1.06102	1.30685
1.5	1.00916	0.00248262	1.02767	0.00798772	1.01166	0.00258369		1.00074	1.0256	1.00228
1.66667	1.01965	0.0029395	1.02734	0.00763203	1.01321	0.00194044		1.07165	0.992702	1.02264
1.83333	1.01636	0.00329923	1.0275	0.00846099	1.0097	0.00233976		1.05206	0.987036	0.907689
2	1.01698	0.00373733	1.03862	0.0112222	1.01131	0.00248595		0.964657	1.39846	0.918518
2.16667	1.0142	0.00428758	1.06939	0.0216231	1.01194	0.00270542		1.24338	1.14726	0.927299
2.33333	1.00596	0.00478095	1.098	0.0304934	1.01112	0.00280636		1.02935	1.2361	0.937631
2.5	1.00241	0.00507859	1.12949	0.0369869	1.00959	0.00318871		1.09424	1.09405	1.02035
2.66667	1.00204	0.00511795	1.16614	0.0429902	1.01011	0.00340788		0.990767	1.18332	1.88015
2.83333	1.00469	0.00539669	1.20062	0.0485922	1.01198	0.0037662		0.917698	1.1432	1.27194
3	1.00643	0.00571551	1.23625	0.052931	1.01375	0.00394632		1.01543	1.8472	1.81347
3.16667	1.00772	0.00614896	1.27091	0.0567802	1.01844	0.00455219		1.06623	1.00669	1.70637
3.33333	1.01208	0.00679183	1.30703	0.061916	1.02075	0.00519894		1.17639	1.05387	2.03662
3.5	1.01319	0.00795053	1.33366	0.0646682	1.02549	0.00568543		0.999503	1.47117	1.7582
3.66667	1.01681	0.00928348	1.34876	0.0694137	1.02846	0.00642145		1.11306	1.01425	2.76167
3.83333	1.02215	0.0109452	1.3796	0.0706423	1.03593	0.0071542		1.14224	1.29753	1.01198
4	1.02691	0.0124113	1.40079	0.0744246	1.03912	0.00791104		0.961776	1.18666	1.09957
4.16667	1.03018	0.0137172	1.41767	0.0758696	1.04278	0.00849521		0.962818	1.28528	0.993522
4.33333	1.03353	0.0145651	1.43706	0.0788445	1.05078	0.0096493		1.04985	1.76367	1.64662
4.5	1.03774	0.0152759	1.45003	0.0807867	1.05692	0.010148		1.00831	1.68997	1.17436
4.66667	1.04373	0.0160151	1.45888	0.0814319	1.06402	0.0115332		1.09376	1.0815	1.05644
4.83333	1.04636	0.0168295	1.46889	0.0824675	1.06917	0.012443		0.971463	1.30916	3.52613
5	1.04879	0.017285	1.4804	0.0831606	1.0769	0.0136535		0.986989	2.16156	1.22347
5.16667	1.05534	0.0179456	1.48601	0.0836328	1.08321	0.0141326		1.02543	1.3385	1.40626
5.33333	1.06	0.0184793	1.4939	0.0826733	1.09172	0.0156199		1.1421	1.08201	1.37506
5.5	1.06499	0.0190304	1.5013	0.0842754	1.10463	0.0171671		1.12591	1.3328	1.10947
5.66667	1.06913	0.0193166	1.50485	0.0836274	1.11038	0.0185011		0.999287	1.02651	1.02191
5.83333	1.07234	0.0195222	1.50611	0.0824967	1.11876	0.0197208		0.871743	1.1788	1.08421
6	1.07414	0.0199665	1.50559	0.0818291	1.1278	0.0208854		1.0536	1.17666	1.0338
6.16667	1.07548	0.0204421	1.51439	0.0817244	1.13811	0.0225607		1.91329	1.14005	1.27197
6.33333	1.07666	0.0206036	1.50806	0.0783934	1.14758	0.0235615		0.989679	1.14096	1.3601
6.5	1.0612	0.0219073	1.50788	0.0770311	1.15586	0.0249738		0.927232	1.20496	1.10834
6.66667	1.07514	0.0214452	1.51072	0.0777234	1.16883	0.0267583		0.790705	1.07995	3.07023
6.83333	1.07496	0.0213191	1.50961	0.0774274	1.17535	0.0280688		0.791115	1.07995	1.31159
7	1.07729	0.0216395	1.51584	0.0793288	1.18731	0.0296852		1.01904	1.24849	2.03073
7.16667	1.0776	0.0216222	1.50729	0.0784828	1.1993	0.0313865		0.931351	1.18186	0.981424
7.33333	1.07611	0.0219562	1.5082	0.0772961	1.20419	0.0326697		0.862815	1.02502	1.34957
7.5	1.07654	0.0221836	1.50551	0.0773917	1.21386	0.0338142		0.938752	1.0375	1.15806
7.66667	1.07885	0.0229083	1.50526	0.0770576	1.22057	0.0338354		1.19553	1.18333	0.880241
7.83333	1.07802	0.0233841	1.49699	0.076254	1.23184	0.035505		1.06899	0.996447	1.11772
8	1.07915	0.0233569	1.49946	0.0777094	1.23472	0.0362218		1.16458	1.11528	0.905995
8.16667	1.08221	0.0238726	1.49864	0.0784396	1.24377	0.038168		0.785981	1.16487	0.971611
8.33333	1.08175	0.0240806	1.49791	0.077904	1.25416	0.039708		0.897015	1.80041	1.04646
8.5	1.08135	0.0239414	1.50182	0.0789514	1.25687	0.0404776		1.08053	2.05426	1.16806
8.66667	1.08349	0.0245361	1.49557	0.0776166	1.2606	0.0406794		0.805959	1.91465	1.63051
8.83333	1.0831	0.0246008	1.49714	0.078092	1.2668	0.0416159		0.842824	1.72836	0.997643
9	1.08415	0.0248958	1.48896	0.0770507	1.27153	0.0420714		0.922866	1.00318	1.01232
9.16667	1.08506	0.0250813	1.48651	0.0752349	1.27546	0.042574		0.830036	1.21233	0.996154
9.33333	1.08478	0.0252931	1.47953	0.074487	1.27697	0.0436183		1.39281	1.29172	1.72343
9.5	1.08555	0.0255117	1.47472	0.072858	1.27899	0.0440678		1.29431	1.44272	0.998334
9.66667	1.08456	0.0259058	1.47236	0.0721599	1.28546	0.0446288		1.14318	1.23766	1.03664
9.83333	1.08527	0.0259497	1.47365	0.0728071	1.2863	0.0461326		1.52469	1.06696	1.08653
10	1.08477	0.0259525	1.47052	0.0710969	1.28868	0.0461943		1.12037	1.18608	1.06154
10.1667	1.08523	0.0262776	1.4663	0.0706118	1.29082	0.0465954		1.1546	1.31962	1.45591
10.3333	1.08583	0.0264836	1.46857	0.0710868	1.29695	0.0483215		1.6136	2.04371	1.32093
10.5	1.08713	0.0268044	1.46571	0.0714329	1.29891	0.0480757		1.26733	1.56112	1.20423
10.6667	1.08767	0.0273987	1.46386	0.0712439	1.2985	0.0479421		1.32099	1.04605	1.76777
10.8333	1.09113	0.0278495	1.46366	0.0717204	1.30286	0.0480578		1.27973	1.17507	1.64186
11	1.08924	0.0277945	1.45854	0.0710021	1.30738	0.0486208		1.00098	1.7725	1.1769
11.1667	1.08767	0.0278425	1.45791	0.070539	1.31527	0.0499833		1.17719	1.22951	1.55939
11.3333	1.08849	0.0280974	1.46104	0.0706632	1.3208	0.0502684		1.30429	1.90494	1.38138
11.5	1.09139	0.0278836	1.45294	0.070068	1.32126	0.0501111		1.22724	1.52123	1.98122
11.6667	1.09855	0.0280343	1.44748	0.0701603	1.32291	0.05019		1.03846	1.67529	1.18936
11.8333	1.09866	0.0287156	1.45019	0.0710118	1.32157	0.0504615		1.21341	1.21024	1.24732
12	1.09322	0.0291068	1.4413	0.0708405	1.31857	0.051071		1.18375	1.45628	1.03294
12.1667	1.09076	0.0296156	1.42429	0.0697642	1.32267	0.0520001		1.13452	1.06479	1.12365
12.3333	1.09095	0.0297124	1.43283	0.0697654	1.32118	0.0523231		1.02591	2.29959	1.49228
12.5	1.09243	0.0298225	1.42124	0.0695969	1.32193	0.052934			1.51617	1.62819
12.6667	1.09413	0.0303678	1.41999	0.0684032	1.31978	0.053073			1.09321	1.56399
12.8333	1.09441	0.0303923	1.4224	0.0691308	1.31626	0.0529074			1.18739	1.00725
13	1.09225	0.0304344	1.42286	0.0689598	1.31334	0.0524445			1.18148	1.28085
13.1667	1.09328	0.0304484	1.42365	0.0691096	1.31589	0.0533306			1.08484	1.18067
13.3333	1.09537	0.030666	1.41819	0.0690525	1.31143	0.0530659			7.04262
13.5	1.0979	0.0309273	1.41253	0.0679365	1.31533	0.0538547			1.09024
13.6667	1.09842	0.0313699	1.40678	0.0669046	1.31458	0.0537253			1.94863
13.8333	1.10035	0.0314859	1.41301	0.066454	1.31035	0.0537984			1.34283
14	1.09924	0.0316612	1.41413	0.0680434	1.31323	0.0551174			2.44526
14.1667	1.10024	0.0319211	1.41751	0.0698561	1.3166	0.0568488			1.21655
14.3333	1.10302	0.0324569	1.41632	0.0695591	1.31994	0.0590422			1.17037
14.5	1.10637	0.0329887	1.4232	0.0709859	1.3172	0.0607742			1.47518
14.6667	1.10586	0.0326277	1.42726	0.0728192	1.31964	0.0623554			1.17673
14.8333	1.10736	0.032903	1.42699	0.0729535	1.3227	0.0641389			1.13871
15	1.10574	0.0327159	1.42342	0.0729874	1.32444	0.06487			1.4141
15.1667	1.10645	0.0330446	1.42831	0.0743937	1.3216	0.0657278			1.73097
15.3333	1.10361	0.0331102	1.42466	0.0725116	1.31989	0.065813			1.11717
15.5	1.10511	0.0330389	1.42524	0.071663	1.32604	0.0677478			1.01436
15.6667	1.10668	0.0329235	1.42529	0.0727131	1.32041	0.0666972			1.57901
15.8333	1.10383	0.0331607	1.43053	0.0741392	1.3223	0.0680467			2.57599
16	1.10344	0.0336416	1.42917	0.0740195	1.32428	0.0694123			1.09508
16.1667	1.10686	0.0332108	1.42516	0.0733766	1.32367	0.0699574			1.78465
16.3333	1.10151	0.0334853	1.42738	0.0734051	1.32166	0.07137			1.68984
16.5	1.10048	0.0333653	1.42451	0.0731312	1.32374	0.0730789			1.05634
16.6667	1.09798	0.0329186	1.41663	0.0704899	1.32454	0.0731465			0.955985
16.8333	1.10057	0.0329133	1.42799	0.0733503	1.32417	0.0730701			1.46861
17	1.09632	0.0327081	1.43024	0.0743713	1.32516	0.0749664			2.03824
17.1667	1.09651	0.032595	1.42285	0.0731921	1.36988	0.0772933			1.60956
17.3333	1.09617	0.0326727	1.41484	0.0718956	1.31918	0.0736857			1.47194
17.5	1.09785	0.032898	1.41785	0.0710204	1.32077	0.0733804			2.94627
17.6667	1.0996	0.0333598	1.41905	0.0711459	1.32226	0.074017			2.3765
17.8333	1.09792	0.0335002	1.42172	0.0725057	1.32838	0.0754939			4.11319
18	1.09853	0.0341786	1.42873	0.0718167	1.32454	0.0768006			1.4996
18.1667	1.09975	0.034407	1.42781	0.0726068	1.3297	0.0778872			1.74698
18.3333	1.09715	0.034472	1.42243	0.0715708	1.33093	0.0796122			1.25072
18.5	1.09924	0.0348124	1.42455	0.0707027	1.32093	0.0772022			1.21209
18.6667	1.09955	0.0348106	1.42403	0.0706931	1.32328	0.0765361			1.1223
18.8333	1.09553	0.0344851	1.421	0.0693948	1.31941	0.0759604			5.13382
19	1.09429	0.0340934	1.42104	0.0688669	1.31917	0.0768185			1.60456
19.1667	1.09511	0.0336472	1.41569	0.0674978	1.32043	0.0769381			2.2592
19.3333	1.09376	0.0334566	1.41487	0.0675712	1.31486	0.0739464			1.50908
19.5	1.09152	0.0332514	1.41801	0.0667223	1.30872	0.0725203			3.32963
19.6667	1.09097	0.033059	1.42094	0.067236	1.3066	0.0699069			1.45936
19.8333	1.08895	0.0328039	1.4173	0.0667726	1.30806	0.0706163			1.57202
20	1.08882	0.0327622	1.41761	0.0667028	1.30883	0.0714282			1.80861
20.1667	1.08697	0.0322248	1.41293	0.0668159	1.30524	0.0712015			6.40939
20.3333	1.08824	0.0323818	1.41177	0.0666619	1.30804	0.0715981
20.5	1.08617	0.0319196	1.41096	0.0660885	1.31065	0.073489
20.6667	1.08421	0.0315966	1.41343	0.0657684	1.30798	0.0731685
20.8333	1.08545	0.0316738	1.41528	0.0659814	1.30864	0.0746188
					1.30896	0.0742826
					1.30908	0.0749176
					1.31003	0.0756453
					1.31046	0.0763335
					1.31557	0.0777335
					1.31694	0.078858
					1.31814	0.0792561
					1.31751	0.0800167
					1.31814	0.0797585
					1.31252	0.0793564
					1.31328	0.0777972
					1.31595	0.0774407
					1.31204	0.0774409
					1.30983	0.0763842
					1.31338	0.0758573
					1.30437	0.0738036
					1.30806	0.0753366
					1.31052	0.07535
					1.30613	0.074829
					1.30548	0.0723819
					1.29996	0.0710088
					1.30209	0.0702881
					1.30319	0.0696813
					1.30291	0.0711398
					1.30164	0.0713101
					1.30172	0.0702848
					1.30463	0.0713604
					1.2993	0.0713307
					1.30558	0.0711193
					1.30574	0.0693355
					1.3019	0.0676554
					1.30245	0.067705
					1.30427	0.0682493
					1.30482	0.0683947
					1.30679	0.0689798
					1.31009	0.0708217
					1.31165	0.0719837
					1.31441	0.0739492
					1.31403	0.073548
					1.31056	0.0722402
					1.31389	0.0728093
					1.31274	0.0723239
					1.31164	0.0724651
					1.31442	0.0743926
					1.31562	0.0752344
					1.31493	0.075004
					1.31681	0.0755052
					1.32183	0.0781132
					1.32072	0.0770121
					1.31892	0.0759707
					1.31959	0.075142
					1.31757	0.0744238
					1.31695	0.074226
					1.31681	0.0734309
					1.31609	0.072896
					1.31801	0.0732702
					1.317	0.0734902
					1.31575	0.0730212
					1.30941	0.0719704
					1.31232	0.072641
					1.31344	0.072739
					1.31304	0.0724525
					1.30352	0.0718939

## Sheet: Fig2sup2
	A				B
min	Control	Control-SEM	Control+WM	Control+WM	Control	Control+WM
0	0.995902	0.00163896	1.0459	0.00400151	0.961049	0.821704
0.166667	0.997673	0.00144836	1.03818	0.00344446	1.00776	0.659467
0.333333	0.999095	0.00159627	1.03028	0.00288675	1.34527	0.834915
0.5	0.999866	0.00146596	1.02313	0.00233053	1.24024	0.633756
0.666667	1.00278	0.00153909	1.01909	0.00210024	1.06064	0.833131
0.833333	1.00282	0.00181926	1.01551	0.00160105	0.973951	0.768791
1	1.00438	0.00196344	1.01011	0.00136159	1.02545	0.748985
1.16667	1.00288	0.00212381	1.00581	0.000694281	1.25402	0.642281
1.33333	1.00421	0.00237099	1.00009	0.00188571	1.09892	0.582571
1.5	1.00916	0.00248262	0.994343	0.00127695	1.00074	0.792856
1.66667	1.01965	0.0029395	0.991605	0.00105953	1.07165	0.739741
1.83333	1.01636	0.00329923	0.982709	0.00164361	1.05206	0.83834
2	1.01698	0.00373733	0.982001	0.00244071	0.964657	0.932914
2.16667	1.0142	0.00428758	0.975593	0.00261691	1.24338	0.810914
2.33333	1.00596	0.00478095	0.969826	0.00311533	1.02935	0.770421
2.5	1.00241	0.00507859	0.966599	0.00348841	1.09424	0.743285
2.66667	1.00204	0.00511795	0.959998	0.0036117	0.990767	0.651347
2.83333	1.00469	0.00539669	0.954015	0.00420813	0.917698	0.847487
3	1.00643	0.00571551	0.952615	0.0043722	1.01543	0.717239
3.16667	1.00772	0.00614896	0.951295	0.00506295	1.06623	0.814899
3.33333	1.01208	0.00679183	0.946414	0.00519507	1.17639	0.786136
3.5	1.01319	0.00795053	0.944166	0.00539448	0.999503	0.859914
3.66667	1.01681	0.00928348	0.93777	0.00550674	1.11306	0.813719
3.83333	1.02215	0.0109452	0.936384	0.00569202	1.14224	0.61945
4	1.02691	0.0124113	0.933563	0.00571144	0.961776	0.722889
4.16667	1.03018	0.0137172	0.930841	0.00644176	0.962818	0.853787
4.33333	1.03353	0.0145651	0.923944	0.00651031	1.04985	0.634413
4.5	1.03774	0.0152759	0.924029	0.00675337	1.00831	0.918091
4.66667	1.04373	0.0160151	0.920833	0.00739907	1.09376	0.763657
4.83333	1.04636	0.0168295	0.918117	0.00692806	0.971463	0.829042
5	1.04879	0.017285	0.912556	0.00771652	0.986989	0.908876
5.16667	1.05534	0.0179456	0.912309	0.00758081	1.02543	0.820556
5.33333	1.06	0.0184793	0.911019	0.00823097	1.1421	0.916814
5.5	1.06499	0.0190304	0.904264	0.00849096	1.12591	0.921621
5.66667	1.06913	0.0193166	0.902826	0.00852393	0.999287	0.701515
5.83333	1.07234	0.0195222	0.900751	0.00865217	0.871743	0.689966
6	1.07414	0.0199665	0.897909	0.00886077	1.0536	0.789831
6.16667	1.07548	0.0204421	0.898763	0.00888687	1.91329	0.782387
6.33333	1.07666	0.0206036	0.89599	0.00907155	0.989679	0.866729
6.5	1.0612	0.0219073	0.89398	0.00949642	0.927232	0.934055
6.66667	1.07514	0.0214452	0.891979	0.00940928	0.790705	1.03575
6.83333	1.07496	0.0213191	0.889133	0.00970568	0.791115	0.911729
7	1.07729	0.0216395	0.886389	0.0101108	1.01904	1.06653
7.16667	1.0776	0.0216222	0.884708	0.00963626	0.931351	0.571072
7.33333	1.07611	0.0219562	0.88196	0.0101198	0.862815	0.864848
7.5	1.07654	0.0221836	0.880089	0.0101446	0.938752	0.803396
7.66667	1.07885	0.0229083	0.876325	0.0101339	1.19553	0.818074
7.83333	1.07802	0.0233841	0.879504	0.0104325	1.06899	0.968793
8	1.07915	0.0233569	0.877875	0.0106153	1.16458	0.877542
8.16667	1.08221	0.0238726	0.874829	0.0103751	0.785981	0.914994
8.33333	1.08175	0.0240806	0.8719	0.0108702	0.897015	0.992636
8.5	1.08135	0.0239414	0.871062	0.0114514	1.08053	0.922469
8.66667	1.08349	0.0245361	0.872091	0.011416	0.805959	0.980016
8.83333	1.0831	0.0246008	0.872702	0.0111299	0.842824
9	1.08415	0.0248958	0.874527	0.0117179	0.922866
9.16667	1.08506	0.0250813	0.873843	0.0118323	0.830036
9.33333	1.08478	0.0252931	0.871374	0.0119922	1.39281
9.5	1.08555	0.0255117	0.869637	0.0119931	1.29431
9.66667	1.08456	0.0259058	0.872576	0.0118405	1.14318
9.83333	1.08527	0.0259497	0.868571	0.012375	1.52469
10	1.08477	0.0259525	0.866675	0.012027	1.12037
10.1667	1.08523	0.0262776	0.867097	0.0125552	1.1546
10.3333	1.08583	0.0264836	0.864884	0.0130058	1.6136
10.5	1.08713	0.0268044	0.863118	0.0126339	1.26733
10.6667	1.08767	0.0273987	0.864014	0.0129307	1.32099
10.8333	1.09113	0.0278495	0.860453	0.0132208	1.27973
11	1.08924	0.0277945	0.858906	0.0130202	1.00098
11.1667	1.08767	0.0278425	0.858746	0.0130623	1.17719
11.3333	1.08849	0.0280974	0.857138	0.0131802	1.30429
11.5	1.09139	0.0278836	0.856724	0.0130923	1.22724
11.6667	1.09855	0.0280343	0.861393	0.0133342	1.03846
11.8333	1.09866	0.0287156	0.857146	0.0136421	1.21341
12	1.09322	0.0291068	0.854689	0.0138344	1.18375
12.1667	1.09076	0.0296156	0.859222	0.0139244	1.13452
12.3333	1.09095	0.0297124	0.858267	0.0136534	1.02591
12.5	1.09243	0.0298225	0.858095	0.0138725
12.6667	1.09413	0.0303678	0.860257	0.0141933
12.8333	1.09441	0.0303923	0.856611	0.0139134
13	1.09225	0.0304344	0.853534	0.0138679
13.1667	1.09328	0.0304484	0.850951	0.0141969
13.3333	1.09537	0.030666	0.849958	0.0142405
13.5	1.0979	0.0309273	0.851558	0.0142056
13.6667	1.09842	0.0313699	0.851617	0.0143554
13.8333	1.10035	0.0314859	0.851968	0.0147898
14	1.09924	0.0316612	0.852884	0.0148287
14.1667	1.10024	0.0319211	0.854885	0.0154357
14.3333	1.10302	0.0324569	0.858356	0.0154162
14.5	1.10637	0.0329887	0.861807	0.0159118
14.6667	1.10586	0.0326277	0.8607	0.0158983
14.8333	1.10736	0.032903	0.867986	0.0163969
15	1.10574	0.0327159	0.869481	0.0167596
15.1667	1.10645	0.0330446	0.874512	0.0170225
15.3333	1.10361	0.0331102	0.8763	0.017466
15.5	1.10511	0.0330389	0.88364	0.0182179
15.6667	1.10668	0.0329235	0.887788	0.0188508
15.8333	1.10383	0.0331607	0.892248	0.0196982
16	1.10344	0.0336416	0.894871	0.0202739
16.1667	1.10686	0.0332108	0.898418	0.0207395
16.3333	1.10151	0.0334853	0.901842	0.0215995
16.5	1.10048	0.0333653	0.911158	0.0226494
16.6667	1.09798	0.0329186	0.915439	0.0231472
16.8333	1.10057	0.0329133	0.920438	0.0241393
17	1.09632	0.0327081	0.926356	0.0248253
17.1667	1.09651	0.032595	0.936286	0.0265858
17.3333	1.09617	0.0326727	0.940488	0.0272116
17.5	1.09785	0.032898	0.947228	0.0282474
17.6667	1.0996	0.0333598	0.955918	0.0300354
17.8333	1.09792	0.0335002	0.96127	0.0306742
18	1.09853	0.0341786	0.968532	0.0320985
18.1667	1.09975	0.034407	0.973555	0.0330035
18.3333	1.09715	0.034472	0.982771	0.0343752
18.5	1.09924	0.0348124	0.99033	0.0355038
18.6667	1.09955	0.0348106	0.994605	0.0367761
18.8333	1.09553	0.0344851	1.00105	0.037735
19	1.09429	0.0340934	1.01074	0.0392836
19.1667	1.09511	0.0336472	1.01779	0.0411764
19.3333	1.09376	0.0334566	1.02843	0.0428696
19.5	1.09152	0.0332514	1.03497	0.0435469
19.6667	1.09097	0.033059	1.04356	0.0455826
19.8333	1.08895	0.0328039	1.0532	0.0475997
20	1.08882	0.0327622	1.0627	0.0493198
20.1667	1.08697	0.0322248	1.07329	0.0504907
20.3333	1.08824	0.0323818	1.07587	0.0522244
20.5	1.08617	0.0319196	1.08643	0.0534485
20.6667	1.08421	0.0315966	1.09513	0.0553782
20.8333	1.08545	0.0316738	1.10236	0.0569865
			1.1124	0.0592217
			1.12006	0.0610411
			1.12766	0.0619285
			1.13671	0.0642029
			1.14551	0.0660121

## Sheet: Fig2sup3
	B
	control	+TRPV1
	1.59861	1.14705
	5.73053	5.27847
	10.2293	9.76756
	3.00051	1.69261
	7.44729	9.35848
mean	5.60125	5.44884
SEM	1.38027	1.63193

## Sheet: Fig3
				B	C		D		E
TRPV1	NGF min	NGF ng/ml	#	Normalized pT308-Akt	Normalized pS473-Akt		Control	+TRPV1	Control	+TRPV1
-	-	0	1	0.13533	0.66838		0.972928	0.910696	0.265449	0.60651
+	-	0	2	0.0775222	0.829902		1.12953	1.29815	0.761818	0.740173
-	1	5	3	0.0392475	0.787578		1.48498	1.38135	1.31527	2.67548
+	1	5	4	0.967875	1.06487		0.669879	0.621965	1.16011	1.40506
-	5	5	5	0.308197	0.894432		0.0392475	0.967875	0.560185	1.35764
+	5	5	6	1.23454	1.07088		0.308197	1.23454	0.787578	1.06487
-	1	25	7	0.615238	0.877849		0.615238	1.39271	0.894432	1.07088
+	1	25	8	1.39271	1.11173		0.875578	1.89999	0.877849	1.11173
-	5	25	9	0.875578	1.29279		1.25709	3.13592	1.29279	1.28213
+	5	25	10	1.89999	1.28213		1.35971	1.19331	0.858303	1.20015
-	1	100	11	1.25709	0.858303		0.911978	0.740236	1.22515	1.3707
+	1	100	12	3.13592	1.20015		0.776507	1.11673	1.12319	0.871941
							0.966501	1.1373	0.818669	1.09195
							0.877178	0.927901	1.09205	1.24377
									0.622142	0.968969

## Sheet: Fig4
	A				B		C				D
min	TRPV2	TRPV2-SEM	TRPV4	TRPV4-SEM	TRPV2	TRPV4	TRPV2	TRPV2-SEM	TRPV4	TRPV4-SEM	TRPV2	TRPV4
0	0.994723	0.00353938	0.98122	0.00503638	1.42193	0.979363	0.946737	0.0147374	0.970332	0.00766329	1.3397	1.06855
0.166667	0.995728	0.00322623	0.987241	0.00402569	1.53359	0.937806	0.977552	0.0120369	0.967691	0.00762745	1.01455	1.14333
0.333333	0.995186	0.00256152	0.99204	0.0035192	1.34595	0.979359	0.978349	0.0122249	0.963019	0.00762175	1.15712	1.09286
0.5	1.00316	0.00276922	0.988734	0.00238889	0.978125	1.00902	0.978897	0.0118122	0.967998	0.00751254	1.07497	1.0941
0.666667	0.998094	0.00179671	0.994259	0.00186359	0.95339	1.56621	0.980707	0.011417	0.96589	0.00735273	1.1735	0.907639
0.833333	1.0001	0.00157868	0.992549	0.00214273	0.697443	1.75576	0.981883	0.0111451	0.971226	0.00701452	0.951045	1.02731
1	0.997138	0.00178349	0.998161	0.00211061	1.46353	1.24759	0.979697	0.0106358	0.973403	0.00695825	1.16028	1.10637
1.16667	0.998222	0.00222949	0.996898	0.00235156	0.785236	1.02077	0.980078	0.0109438	0.967808	0.00731587	1.2177	1.06813
1.33333	0.998731	0.00226767	0.999804	0.0030223	0.762851	2.20394	0.98104	0.0101167	0.969964	0.00687075	1.19242	1.31124
1.5	0.999348	0.0044325	1.0023	0.00291115	1.50353	2.29724	0.982611	0.00930151	0.977068	0.00715771	1.28458	1.39379
1.66667	1.00675	0.00339106	1.01796	0.00344858	0.921403	1.11711	0.985274	0.00903361	0.983054	0.0077625	1.19603	1.13194
1.83333	1.00754	0.00358148	1.03005	0.00379818	0.88676	1.07225	0.988432	0.00898275	0.994164	0.00772517	1.19339	1.08036
2	1.00005	0.00455594	1.02137	0.00405486	2.45385	1.19157	0.987528	0.00868809	1.0016	0.00809279	1.40706	0.997612
2.16667	0.992691	0.00472981	1.01526	0.00518979	2.40893	1.00262	0.991387	0.0081161	1.00324	0.00907962	1.20043	1.16415
2.33333	0.991153	0.00510149	1.05313	0.0178472	1.43902	1.0921	0.990281	0.00782379	0.996133	0.00848919	1.32819	1.09708
2.5	0.986593	0.00584646	1.01122	0.00725201	1.08187	1.29018	0.98789	0.00709697	1.00334	0.00746569	0.986583	1.609
2.66667	0.989468	0.00760884	1.01973	0.0101357	0.908167	1.75489	0.985273	0.007048	0.998019	0.00769096	1.00773	1.36298
2.83333	0.996515	0.0104722	1.02535	0.0134028	0.913275	1.46768	0.985581	0.00688368	1.00007	0.00727874	1.69315	1.29839
3	1.00899	0.0137058	1.03434	0.0172922	1.2001	1.44446	0.985999	0.00594211	0.997666	0.00631523	0.923202	1.23734
3.16667	1.02741	0.0171766	1.04825	0.0218894	1.2254	1.31713	0.988388	0.00556615	0.993615	0.00592736	0.998295	1.05239
3.33333	1.04372	0.0204584	1.06275	0.0260635	0.976838	1.09423	0.987573	0.00482794	0.995448	0.00505819	1.31018	1.05506
3.5	1.06411	0.0240249	1.07369	0.0302333	1.01229	1.08411	0.992211	0.00399036	0.987965	0.00447306	1.02495	1.28078
3.66667	1.08043	0.0271274	1.08782	0.0326998	1.08313	0.959064	0.988073	0.00395273	0.991553	0.00374093	1.00036	0.97323
3.83333	1.09284	0.0294043	1.09775	0.0348508	1.10622	1.02091	0.99434	0.00393522	0.988231	0.00341899	1.06924	0.912895
4	1.1036	0.0312858	1.10957	0.0366136	1.05236	1.38389	0.996765	0.00369804	0.991586	0.00343041	0.940852	1.01544
4.16667	1.11878	0.033214	1.12003	0.03824	1.13494	1.06191	0.993469	0.00378729	0.990433	0.00345952	1.13042	1.16908
4.33333	1.12656	0.0346615	1.13609	0.0405771	1.28341	0.989502	0.997498	0.00449843	0.994901	0.00355753	1.10232	0.997771
4.5	1.13869	0.0362917	1.14825	0.04322	1.15138	1.77637	0.993992	0.00327288	0.995779	0.00270297	0.990715	0.992407
4.66667	1.14715	0.0384204	1.16023	0.045495	1.25126	0.938598	1.00356	0.00304432	0.996955	0.00225045	1.11935	1.0058
4.83333	1.15545	0.0390515	1.17277	0.0479565	0.978343		0.99943	0.00217346	0.998268	0.00165392	1.12915	1.04987
5	1.16839	0.0401172	1.18861	0.0509764	1.05947		1.00034	0.00175551	0.996176	0.00223596	1.04952	1.06886
5.16667	1.1746	0.0415442	1.19573	0.0516809	1.38374		1.00164	0.00183041	0.999319	0.00148397	0.97882	1.27605
5.33333	1.17405	0.042676	1.21137	0.0538747	0.868051		0.99354	0.00137284	0.996403	0.00163191	1.23894	1.01614
5.5	1.18657	0.0432855	1.21834	0.0556549	1.18964		1.001	0.00174665	0.996458	0.002364	1.05579	1.18774
5.66667	1.18833	0.0432565	1.21915	0.057687	0.993691		0.998545	0.00173097	0.996413	0.00179316	0.952432	1.02241
5.83333	1.19079	0.0449829	1.22759	0.0580737	1.02173		1.00799	0.00275793	1.00157	0.00174632	1.1492	1.01435
6	1.20091	0.0465161	1.23347	0.0589443	0.673777		1.00122	0.00341494	1.01234	0.00296581	0.960185	1.18066
6.16667	1.2042	0.0468227	1.23803	0.0600688	1.38259		0.998754	0.00344757	1.01032	0.00444173	1.04431	1.01183
6.33333	1.21503	0.0478578	1.24243	0.0604417	1.14009		0.998393	0.00392262	1.00496	0.00478478	1.02622	0.986131
6.5	1.22244	0.0485044	1.2453	0.0604433	1.10213		0.992259	0.00413622	1.00349	0.00542008	1.13859	1.01911
6.66667	1.22542	0.0487646	1.2432	0.0606211	2.98584		0.998859	0.00525018	0.996885	0.00554211	1.22212	1.2165
6.83333	1.22759	0.0490728	1.24367	0.0609887	1.07726		0.995352	0.00587227	0.994961	0.00594035	1.14024	1.05798
7	1.23159	0.0497155	1.24966	0.0617989	0.931318		1.00031	0.00570848	0.996281	0.00618558	1.61816	1.13743
7.16667	1.22671	0.0493741	1.25133	0.0628448	1.00367		0.994041	0.00612616	0.99406	0.00624286	1.015	1.07822
7.33333	1.23002	0.0501383	1.25842	0.0631433	1.11119		0.998872	0.00679645	0.994981	0.0067296	0.95972	1.36325
7.5	1.23009	0.0502951	1.25372	0.0634575	1.11126		1.00361	0.00735215	1.00229	0.00620086	1.19227	0.981445
7.66667	1.23054	0.0501	1.25198	0.0639407	1.18265		1.00332	0.00770084	1.00741	0.00646771	1.09356	0.960167
7.83333	1.22889	0.0499463	1.25215	0.0636973	0.810207		1.00239	0.00762242	1.00184	0.00593375	1.26363	0.956248
8	1.23553	0.0511518	1.25138	0.0647476	1.4421		1.00797	0.00835022	1.00716	0.00682479	1.31148
8.16667	1.2437	0.0523989	1.25202	0.0653238	2.58046		1.01434	0.00888722	1.01407	0.00689517	0.926801
8.33333	1.23922	0.0527347	1.25074	0.0660686	1.45695		1.01788	0.00853111	1.01616	0.00759095	1.13742
8.5	1.23926	0.0524054	1.22788	0.0654753	1.47716		1.01995	0.00882964	1.01777	0.00785471	1.03597
8.66667	1.23904	0.053581	1.25628	0.0657764	1.00919		1.02659	0.00905332	1.02498	0.00828495	1.14847
8.83333	1.23915	0.0532654	1.25851	0.0657561	0.984365		1.03153	0.00940543	1.03306	0.00897252	1.07192
9	1.23793	0.0537893	1.23126	0.0665931	1.18384		1.03475	0.010125	1.03693	0.010099	1.00661
9.16667	1.23591	0.0542964	1.24463	0.0661923	1.39037		1.03766	0.0110228	1.04646	0.0103525	1.0857
9.33333	1.23697	0.0548885	1.24054	0.0660071	1.21564		1.04114	0.0113084	1.05393	0.0107838	1.00621
9.5	1.23624	0.0549409	1.25771	0.0653477	1.57885		1.04041	0.0116351	1.04881	0.0110029	0.972063
9.66667	1.23907	0.055386	1.24604	0.0653084	1.09653		1.04553	0.0120623	1.05838	0.0111209	1.45529
9.83333	1.233	0.0550646	1.26782	0.064667	1.42921		1.05035	0.0125789	1.05922	0.0113515	0.886934
10	1.23247	0.0544479	1.24576	0.0648788	1.20467		1.05517	0.0121006	1.05804	0.0103538	1.02601
10.1667	1.22328	0.0537716	1.24459	0.0650923			1.05322	0.0123817	1.05868	0.0110322	1.02313
10.3333	1.22116	0.0543701	1.2452	0.0657159			1.05502	0.0124466	1.0658	0.0118717
10.5	1.21974	0.0539907	1.24317	0.0661654			1.0615	0.012523	1.07294	0.0122652
10.6667	1.22572	0.0536697	1.25471	0.0656411			1.06204	0.0127627	1.0689	0.0119779
10.8333	1.22646	0.0539215	1.26169	0.0647435			1.06552	0.0127178	1.0724	0.0124277
11	1.22187	0.0533288	1.24596	0.0644342			1.06982	0.0131059	1.07421	0.0125973
11.1667	1.22848	0.0537996	1.26128	0.0636713			1.0717	0.0136093	1.07297	0.0123322
11.3333	1.23953	0.0543339	1.24873	0.0648795			1.07722	0.013963	1.07649	0.0128358
11.5	1.23578	0.0535886	1.24852	0.0653101			1.07762	0.0139093	1.07403	0.0128087
11.6667	1.23626	0.0542735	1.24349	0.065408			1.07977	0.0138472	1.07765	0.0134137
11.8333	1.24094	0.0548514	1.24503	0.0634101			1.0811	0.0135877	1.0752	0.0133978
12	1.24004	0.0549204	1.2427	0.0635023			1.07828	0.0145258	1.07878	0.0137017
12.1667	1.23385	0.0550006	1.23894	0.0645187			1.07919	0.0145105	1.08061	0.0139764
12.3333	1.23967	0.055679	1.22843	0.0643204			1.08328	0.0145509	1.08497	0.014587
12.5	1.23072	0.056271	1.23782	0.0634875			1.08502	0.0148644	1.08427	0.0145151
12.6667	1.22916	0.0572731	1.242	0.0631595			1.08608	0.0152042	1.08579	0.0152685
12.8333	1.21556	0.055873	1.24137	0.0640535			1.08799	0.0162059	1.08976	0.0149142
13	1.22694	0.0583525	1.22844	0.0644616			1.09308	0.0159293	1.09092	0.0152391
13.1667	1.22548	0.058538	1.21286	0.0648689			1.09454	0.0168924	1.09507	0.0160061
13.3333	1.21668	0.0564124	1.23708	0.0622677			1.09817	0.0166616	1.09687	0.0161919
13.5	1.22037	0.0569877	1.2252	0.0649708			1.09688	0.0173069	1.09802	0.0159783
13.6667	1.21112	0.0566651	1.2084	0.0655328			1.0982	0.0170722	1.09821	0.0167106
13.8333	1.20062	0.0553223	1.23758	0.0653305			1.10245	0.017523	1.10216	0.0170674
14	1.20594	0.0541061	1.22725	0.0660483			1.10677	0.0175158	1.10079	0.01718
14.1667	1.21342	0.0549622	1.23627	0.0661586			1.11492	0.0179054	1.10062	0.0177997
14.3333	1.20902	0.0537806	1.23681	0.0657217			1.10897	0.0177898	1.09952	0.0177179
14.5	1.20739	0.0526518	1.22601	0.0662045			1.10853	0.017205	1.10016	0.017871
14.6667	1.21337	0.053794	1.2391	0.0633174			1.11412	0.0179717	1.10103	0.017709
14.8333	1.20723	0.0517028	1.24004	0.0630524			1.10927	0.0174918	1.09626	0.0179206
15	1.20901	0.0509095	1.24116	0.0619128			1.10808	0.0173226	1.10254	0.017961
15.1667	1.2032	0.0508998	1.26239	0.061233			1.11229	0.0187187	1.10451	0.0182065
15.3333	1.21381	0.0516308	1.24312	0.0617145			1.11387	0.0181108	1.10226	0.0187605
15.5	1.21754	0.052148	1.24963	0.0602532			1.10965	0.0175036	1.10438	0.0186095
15.6667	1.2056	0.0506621	1.24873	0.0607844			1.10886	0.0186604	1.10356	0.0188892
15.8333	1.2137	0.0518775	1.25217	0.06067			1.11122	0.0185212	1.10232	0.019178
16	1.21342	0.0525035	1.25065	0.0610233			1.10323	0.0184199	1.10477	0.0189336
16.1667	1.21282	0.0566916	1.26169	0.0619332			1.10337	0.0185334	1.10586	0.0197176
16.3333	1.20559	0.0541462	1.2594	0.0621431			1.10362	0.0192636	1.10175	0.0204813
16.5	1.21003	0.0535974	1.25389	0.0618011			1.10486	0.0195944	1.1055	0.0204559
16.6667	1.20612	0.0543689	1.25659	0.0617711			1.10031	0.0187393	1.10425	0.0205147
16.8333	1.21181	0.0565784	1.25039	0.0615443			1.09988	0.0197847	1.10929	0.0200719
17	1.22278	0.0566806	1.2515	0.0608284			1.07408	0.0171204	1.10443	0.0200637
17.1667	1.21843	0.0558549	1.25249	0.0603131			1.09392	0.0194192	1.10154	0.0198889
17.3333	1.22238	0.0557	1.2557	0.0605518			1.09378	0.0195797	1.09378	0.0197148
17.5	1.22499	0.0553301	1.25891	0.0599006			1.0939	0.0197039	1.09562	0.0203026
17.6667	1.23164	0.0558221	1.25546	0.0589819			1.0947	0.0202091	1.10011	0.0198413
17.8333	1.17619	0.0547862	1.24887	0.0590304			1.09769	0.0205139	1.09716	0.0201369
18	1.22655	0.0551531	1.2541	0.0597299			1.10102	0.0217794	1.09827	0.0203915
18.1667	1.22468	0.0564097	1.25583	0.0590958			1.09422	0.0206264	1.09835	0.0207808
18.3333	1.22194	0.0546043	1.25615	0.0597216			1.09851	0.0207702	1.09671	0.0205503
18.5	1.21808	0.0567433	1.26053	0.0599275			1.09823	0.0209559	1.09569	0.0204736
18.6667	1.20747	0.0562686	1.2606	0.0594417			1.0999	0.0217307	1.0955	0.0207355
18.8333	1.23995	0.0565205	1.25255	0.0599147			1.09938	0.0219647	1.09638	0.0214415
19	1.22668	0.0581744	1.25639	0.0597966			1.09713	0.0217012	1.09421	0.0215736
19.1667	1.226	0.0585803	1.25728	0.059883			1.09427	0.0210442	1.09819	0.0215513
19.3333	1.21334	0.0605566	1.25586	0.060411			1.09742	0.0211104	1.09471	0.0216654
19.5	1.24876	0.0594602	1.25614	0.0602772			1.1068	0.0226718	1.09467	0.0219469
19.6667	1.2372	0.0603419	1.25893	0.0601637			1.10422	0.0218265	1.09388	0.0219616
19.8333	1.23738	0.0622891	1.25938	0.0604458			1.1037	0.0219052	1.09231	0.0222618
20	1.24828	0.0618851	1.25307	0.0607926			1.10472	0.0225015	1.0925	0.0224461
20.1667	1.24251	0.0631274	1.2502	0.0607369			1.1036	0.0216135	1.09242	0.0232645
20.3333	1.24751	0.0626512	1.25754	0.0609811			1.10043	0.0218581	1.09907	0.0231713
20.5	1.24487	0.0636126	1.25387	0.061028			1.10228	0.0218558	1.1012	0.0228795
20.6667	1.24306	0.0642341	1.25246	0.0610404			1.09952	0.0218362	1.10486	0.0232515
20.8333	1.27422	0.0642351	1.25111	0.0611124			1.09724	0.0216898	1.10335	0.0229051
							1.10364	0.0224709	1.10553	0.0230157
							1.10374	0.0219038	1.10592	0.0229445
							1.10316	0.0215744	1.10211	0.0233958
							1.10619	0.0224833	1.09825	0.0238968
							1.10265	0.0224026	1.097	0.0237342
							1.09689	0.0218403	1.09932	0.0230083
							1.0953	0.0221151	1.10086	0.0228981
							1.09907	0.0225227	1.09774	0.0230715
							1.0983	0.0219191	1.09889	0.022855
							1.09872	0.021978	1.09614	0.0224632
							1.09398	0.0216507	1.0987	0.0222504
							1.09893	0.0221819	1.09386	0.0225083
							1.09396	0.0216879	1.09117	0.022149
							1.09923	0.0223271	1.09674	0.0226781
							1.09176	0.0211445	1.09874	0.0225402
							1.08985	0.0211744	1.09814	0.0230837
							1.08887	0.0209655	1.09784	0.0225815
							1.08	0.0203259	1.10118	0.0228642
							1.08989	0.0213173	1.10727	0.0235621
							1.08885	0.0219584	1.10362	0.0232873
							1.07874	0.0213512	1.10329	0.0232768
							1.08111	0.0218231	1.10789	0.0242222
							1.07825	0.0210763	1.10251	0.0238849
							1.08247	0.0215016	1.10372	0.0244719
							1.07737	0.0204245	1.10182	0.0237364
							1.09008	0.0217264	1.10363	0.0243728
